# Supplementary material for: The Small RNA Universe of Capitella teleta
Source: Front Mol Biosci. 2022 Feb 25;9:802814. doi: 10.3389/fmolb.2022.802814 (PMC8915122; doi:10.3389/fmolb.2022.802814)
Supplement: Supplementary file 1 [file DataSheet1.ZIP]

Archive with 339 entries (334 files):
- Supplement/
- __MACOSX/._Supplement
- Supplement/candidate/
- __MACOSX/Supplement/._candidate
- Supplement/.DS_Store
- __MACOSX/Supplement/._.DS_Store
- Supplement/SupFile3_known.html
- __MACOSX/Supplement/._SupFile3_known.html
- Supplement/~$mologRescuedAlignments.docx
- __MACOSX/Supplement/._~$mologRescuedAlignments.docx
- Supplement/Supplementary_info.docx
- __MACOSX/Supplement/._Supplementary_info.docx
- Supplement/SupFile5_homolResc.html
- __MACOSX/Supplement/._SupFile5_homolResc.html
- Supplement/SupFile7_confident.html
- __MACOSX/Supplement/._SupFile7_confident.html
- Supplement/SupFile4_knownMissing.pdf
- __MACOSX/Supplement/._SupFile4_knownMissing.pdf
- Supplement/SupFile8_candidate.html
- __MACOSX/Supplement/._SupFile8_candidate.html
- Supplement/SupFile10_mirtrace-report.html
- __MACOSX/Supplement/._SupFile10_mirtrace-report.html
- Supplement/SupFile2_miRNAsummary.xlsx
- __MACOSX/Supplement/._SupFile2_miRNAsummary.xlsx
- Supplement/homologRecovered/
- __MACOSX/Supplement/._homologRecovered
- Supplement/confident/
- __MACOSX/Supplement/._confident
- Supplement/SupFile1_smallRNA_loci.txt
- Supplement/SupFile9_Non-arthropod_piRNAloci.txt
- __MACOSX/Supplement/._SupFile9_Non-arthropod_piRNAloci.txt
- Supplement/known/
- __MACOSX/Supplement/._known
- Supplement/SupFile6_homolRescAlignments.docx
- __MACOSX/Supplement/._SupFile6_homolRescAlignments.docx
- Supplement/candidate/CAPTEscaffold_24_2918.pdf
- Supplement/candidate/CAPTEscaffold_228_13639.pdf
- Supplement/candidate/CAPTEscaffold_769_27752.pdf
- Supplement/candidate/CAPTEscaffold_22815_46346.pdf
- Supplement/candidate/CAPTEscaffold_302_17352.pdf
- Supplement/candidate/CAPTEscaffold_1401_33836.pdf
- Supplement/candidate/CAPTEscaffold_655_26868.pdf
- Supplement/candidate/CAPTEscaffold_94_8175.pdf
- Supplement/candidate/CAPTEscaffold_1377_33899.pdf
- Supplement/candidate/CAPTEscaffold_20012_46009.pdf
- Supplement/candidate/CAPTEscaffold_130_11176.pdf
- Supplement/candidate/CAPTEscaffold_60_5425.pdf
- Supplement/candidate/CAPTEscaffold_60_5424.pdf
- Supplement/candidate/CAPTEscaffold_179_12875.pdf
- Supplement/candidate/CAPTEscaffold_51_5558.pdf
- Supplement/candidate/CAPTEscaffold_189_13539.pdf
- Supplement/candidate/CAPTEscaffold_324_18348.pdf
- Supplement/candidate/CAPTEscaffold_324_18360.pdf
- Supplement/candidate/CAPTEscaffold_795_28880.pdf
- Supplement/candidate/CAPTEscaffold_2741_37338.pdf
- Supplement/candidate/CAPTEscaffold_9984_43267.pdf
- Supplement/candidate/CAPTEscaffold_41_4379.pdf
- Supplement/candidate/CAPTEscaffold_958_29875.pdf
- Supplement/candidate/CAPTEscaffold_147_11165.pdf
- Supplement/candidate/CAPTEscaffold_759_23463.pdf
- Supplement/candidate/CAPTEscaffold_123_10154.pdf
- Supplement/candidate/CAPTEscaffold_488_22752.pdf
- Supplement/candidate/CAPTEscaffold_2_177.pdf
- Supplement/candidate/CAPTEscaffold_251_15906.pdf
- Supplement/candidate/CAPTEscaffold_1308_33676.pdf
- Supplement/candidate/CAPTEscaffold_563_23774.pdf
- Supplement/candidate/CAPTEscaffold_644_25854.pdf
- Supplement/candidate/CAPTEscaffold_60_5445.pdf
- Supplement/candidate/CAPTEscaffold_530_24266.pdf
- Supplement/candidate/CAPTEscaffold_154_12069.pdf
- Supplement/candidate/CAPTEscaffold_324_18310.pdf
- Supplement/candidate/CAPTEscaffold_377_19163.pdf
- Supplement/candidate/CAPTEscaffold_377_19161.pdf
- Supplement/candidate/CAPTEscaffold_328_19497.pdf
- Supplement/candidate/CAPTEscaffold_69_6453.pdf
- Supplement/candidate/CAPTEscaffold_13771_44694.pdf
- Supplement/candidate/CAPTEscaffold_488_22736.pdf
- __MACOSX/Supplement/candidate/._CAPTEscaffold_488_22736.pdf
- Supplement/candidate/CAPTEscaffold_12304_44295.pdf
- Supplement/candidate/CAPTEscaffold_650_25107.pdf
- Supplement/candidate/CAPTEscaffold_17_2729.pdf
- Supplement/candidate/CAPTEscaffold_15480_45261.pdf
- Supplement/candidate/CAPTEscaffold_394_20722.pdf
- Supplement/candidate/CAPTEscaffold_757_28366.pdf
- Supplement/candidate/CAPTEscaffold_224_14422.pdf
- Supplement/candidate/CAPTEscaffold_488_22733.pdf
- Supplement/candidate/CAPTEscaffold_877_30112.pdf
- Supplement/candidate/CAPTEscaffold_168_12407.pdf
- Supplement/candidate/CAPTEscaffold_69_6469.pdf
- Supplement/candidate/CAPTEscaffold_65_5264.pdf
- Supplement/candidate/CAPTEscaffold_335_18093.pdf
- Supplement/candidate/CAPTEscaffold_25974_46680.pdf
- Supplement/candidate/CAPTEscaffold_6_914.pdf
- Supplement/candidate/CAPTEscaffold_988_28522.pdf
- Supplement/candidate/CAPTEscaffold_297_17284.pdf
- Supplement/candidate/CAPTEscaffold_6_893.pdf
- Supplement/candidate/CAPTEscaffold_60_5459.pdf
- Supplement/candidate/CAPTEscaffold_234_15398.pdf
- Supplement/candidate/CAPTEscaffold_292_14542.pdf
- Supplement/candidate/CAPTEscaffold_35_3577.pdf
- Supplement/candidate/CAPTEscaffold_1755_32145.pdf
- Supplement/candidate/CAPTEscaffold_222_14831.pdf
- Supplement/candidate/CAPTEscaffold_394_20707.pdf
- Supplement/candidate/CAPTEscaffold_14983_45140.pdf
- Supplement/candidate/CAPTEscaffold_234_15402.pdf
- Supplement/candidate/CAPTEscaffold_78_6772.pdf
- Supplement/candidate/CAPTEscaffold_329_17006.pdf
- Supplement/candidate/CAPTEscaffold_488_22707.pdf
- Supplement/candidate/CAPTEscaffold_95_7968.pdf
- Supplement/candidate/CAPTEscaffold_71_6097.pdf
- Supplement/candidate/CAPTEscaffold_493_23921.pdf
- Supplement/candidate/CAPTEscaffold_7256_41364.pdf
- Supplement/candidate/CAPTEscaffold_35_3565.pdf
- Supplement/candidate/CAPTEscaffold_344_18510.pdf
- Supplement/candidate/CAPTEscaffold_2743_37448.pdf
- Supplement/candidate/CAPTEscaffold_276_16091.pdf
- Supplement/candidate/CAPTEscaffold_361_15273.pdf
- Supplement/candidate/CAPTEscaffold_146_11393.pdf
- Supplement/candidate/CAPTEscaffold_284_15974.pdf
- Supplement/candidate/CAPTEscaffold_9804_43110.pdf
- Supplement/candidate/CAPTEscaffold_475_21078.pdf
- Supplement/candidate/CAPTEscaffold_264_14680.pdf
- Supplement/candidate/CAPTEscaffold_488_22705.pdf
- Supplement/candidate/CAPTEscaffold_46_3553.pdf
- Supplement/candidate/CAPTEscaffold_755_28348.pdf
- Supplement/candidate/CAPTEscaffold_519_23023.pdf
- Supplement/candidate/CAPTEscaffold_281_15882.pdf
- Supplement/candidate/CAPTEscaffold_44_4619.pdf
- Supplement/candidate/CAPTEscaffold_973_30395.pdf
- Supplement/candidate/CAPTEscaffold_137_8834.pdf
- Supplement/candidate/CAPTEscaffold_488_22749.pdf
- Supplement/candidate/CAPTEscaffold_8946_42599.pdf
- Supplement/candidate/CAPTEscaffold_32_3388.pdf
- Supplement/candidate/CAPTEscaffold_96_9145.pdf
- Supplement/candidate/CAPTEscaffold_4928_39836.pdf
- Supplement/candidate/CAPTEscaffold_281_15857.pdf
- Supplement/candidate/CAPTEscaffold_1214_32128.pdf
- Supplement/candidate/CAPTEscaffold_329_16948.pdf
- Supplement/candidate/CAPTEscaffold_815_29074.pdf
- Supplement/candidate/CAPTEscaffold_463_22033.pdf
- Supplement/candidate/CAPTEscaffold_20545_46059.pdf
- Supplement/candidate/CAPTEscaffold_2218_35830.pdf
- Supplement/candidate/CAPTEscaffold_25769_46663.pdf
- Supplement/candidate/CAPTEscaffold_27263_46801.pdf
- Supplement/candidate/CAPTEscaffold_60_5428.pdf
- Supplement/candidate/CAPTEscaffold_452_22339.pdf
- Supplement/candidate/CAPTEscaffold_324_18354.pdf
- Supplement/candidate/CAPTEscaffold_3352_39088.pdf
- Supplement/candidate/CAPTEscaffold_55_4683.pdf
- Supplement/candidate/CAPTEscaffold_1153_32192.pdf
- Supplement/candidate/CAPTEscaffold_60_5416.pdf
- Supplement/candidate/CAPTEscaffold_107_7101.pdf
- Supplement/candidate/CAPTEscaffold_409_18892.pdf
- Supplement/homologRecovered/CAPTEscaffold_933_30849.pdf
- Supplement/homologRecovered/CAPTEscaffold_522_23009.pdf
- Supplement/homologRecovered/CAPTEscaffold_12_1274.pdf
- Supplement/homologRecovered/CAPTEscaffold_365_20227.pdf
- Supplement/homologRecovered/CAPTEscaffold_823_29161.pdf
- Supplement/homologRecovered/CAPTEscaffold_70_6932.pdf
- Supplement/homologRecovered/CAPTEscaffold_384_18638.pdf
- Supplement/homologRecovered/CAPTEscaffold_36111_47537.pdf
- __MACOSX/Supplement/homologRecovered/._CAPTEscaffold_36111_47537.pdf
- Supplement/homologRecovered/CAPTEscaffold_413_21046.pdf
- Supplement/homologRecovered/CAPTEscaffold_154_12127.pdf
- Supplement/homologRecovered/CAPTEscaffold_14_1884.pdf
- __MACOSX/Supplement/homologRecovered/._CAPTEscaffold_14_1884.pdf
- Supplement/homologRecovered/CAPTEscaffold_70_6936.pdf
- Supplement/homologRecovered/CAPTEscaffold_17_2731.pdf
- Supplement/homologRecovered/CAPTEscaffold_876_29818.pdf
- __MACOSX/Supplement/homologRecovered/._CAPTEscaffold_876_29818.pdf
- Supplement/homologRecovered/CAPTEscaffold_192_13660.pdf
- Supplement/homologRecovered/CAPTEscaffold_26_2058.pdf
- Supplement/homologRecovered/CAPTEscaffold_508_21982.pdf
- Supplement/homologRecovered/CAPTEscaffold_746_25427.pdf
- Supplement/homologRecovered/CAPTEscaffold_508_21987.pdf
- Supplement/confident/CAPTEscaffold_488_22757.pdf
- Supplement/confident/CAPTEscaffold_488_22743.pdf
- Supplement/confident/CAPTEscaffold_298_16211.pdf
- Supplement/confident/CAPTEscaffold_636_25192.pdf
- Supplement/confident/CAPTEscaffold_1278_33446.pdf
- Supplement/confident/CAPTEscaffold_324_18358.pdf
- Supplement/confident/CAPTEscaffold_324_18364.pdf
- Supplement/confident/CAPTEscaffold_488_22755.pdf
- Supplement/confident/CAPTEscaffold_191_13165.pdf
- Supplement/confident/CAPTEscaffold_183_11947.pdf
- Supplement/confident/CAPTEscaffold_50_4938.pdf
- Supplement/confident/CAPTEscaffold_184_13098.pdf
- Supplement/confident/CAPTEscaffold_183_11950.pdf
- Supplement/confident/CAPTEscaffold_324_18362.pdf
- Supplement/confident/CAPTEscaffold_488_22753.pdf
- Supplement/confident/CAPTEscaffold_445_21721.pdf
- Supplement/confident/CAPTEscaffold_158_9964.pdf
- Supplement/confident/CAPTEscaffold_488_22723.pdf
- Supplement/confident/CAPTEscaffold_15480_45258.pdf
- Supplement/confident/CAPTEscaffold_60_5447.pdf
- Supplement/confident/CAPTEscaffold_80_7449.pdf
- Supplement/confident/CAPTEscaffold_324_18313.pdf
- Supplement/confident/CAPTEscaffold_488_22722.pdf
- Supplement/confident/CAPTEscaffold_324_18317.pdf
- Supplement/confident/CAPTEscaffold_154_12132.pdf
- Supplement/confident/CAPTEscaffold_60_5457.pdf
- Supplement/confident/CAPTEscaffold_15480_45260.pdf
- Supplement/confident/CAPTEscaffold_154_12133.pdf
- Supplement/confident/CAPTEscaffold_488_22719.pdf
- Supplement/confident/CAPTEscaffold_488_22731.pdf
- Supplement/confident/CAPTEscaffold_488_22725.pdf
- Supplement/confident/CAPTEscaffold_60_5441.pdf
- Supplement/confident/CAPTEscaffold_62_6279.pdf
- Supplement/confident/CAPTEscaffold_324_18315.pdf
- Supplement/confident/CAPTEscaffold_488_22715.pdf
- Supplement/confident/CAPTEscaffold_472_22934.pdf
- Supplement/confident/CAPTEscaffold_488_22729.pdf
- Supplement/confident/CAPTEscaffold_234_15399.pdf
- Supplement/confident/CAPTEscaffold_154_12129.pdf
- Supplement/confident/CAPTEscaffold_93_7673.pdf
- Supplement/confident/CAPTEscaffold_19739_45967.pdf
- Supplement/confident/CAPTEscaffold_488_22717.pdf
- Supplement/confident/CAPTEscaffold_12304_44298.pdf
- Supplement/confident/CAPTEscaffold_200_13770.pdf
- Supplement/confident/CAPTEscaffold_60_5461.pdf
- Supplement/confident/CAPTEscaffold_15480_45256.pdf
- Supplement/confident/CAPTEscaffold_488_22711.pdf
- Supplement/confident/CAPTEscaffold_22_2009.pdf
- Supplement/confident/CAPTEscaffold_60_5413.pdf
- Supplement/confident/CAPTEscaffold_324_18346.pdf
- Supplement/confident/CAPTEscaffold_324_18350.pdf
- Supplement/confident/CAPTEscaffold_324_18344.pdf
- Supplement/confident/CAPTEscaffold_1286_33815.pdf
- Supplement/confident/CAPTEscaffold_324_18342.pdf
- Supplement/confident/CAPTEscaffold_324_18356.pdf
- Supplement/confident/CAPTEscaffold_8851_42498.pdf
- Supplement/confident/CAPTEscaffold_60_5417.pdf
- Supplement/confident/CAPTEscaffold_94_8186.pdf
- Supplement/known/CAPTEscaffold_421_20771.pdf
- Supplement/known/CAPTEscaffold_273_16225.pdf
- Supplement/known/CAPTEscaffold_20_2495.pdf
- Supplement/known/CAPTEscaffold_70_6993.pdf
- Supplement/known/CAPTEscaffold_591_25240.pdf
- Supplement/known/CAPTEscaffold_70_6991.pdf
- Supplement/known/CAPTEscaffold_2_206.pdf
- Supplement/known/CAPTEscaffold_24_2926.pdf
- Supplement/known/CAPTEscaffold_910_30367.pdf
- Supplement/known/.DS_Store
- __MACOSX/Supplement/known/._.DS_Store
- Supplement/known/CAPTEscaffold_777_28950.pdf
- Supplement/known/CAPTEscaffold_181_12770.pdf
- Supplement/known/CAPTEscaffold_70_6997.pdf
- Supplement/known/CAPTEscaffold_174_10479.pdf
- Supplement/known/CAPTEscaffold_296_17128.pdf
- Supplement/known/CAPTEscaffold_43_4499.pdf
- Supplement/known/CAPTEscaffold_292_14539.pdf
- __MACOSX/Supplement/known/._CAPTEscaffold_292_14539.pdf
- Supplement/known/CAPTEscaffold_135_11086.pdf
- Supplement/known/CAPTEscaffold_876_29816.pdf
- Supplement/known/CAPTEscaffold_39_4063.pdf
- Supplement/known/CAPTEscaffold_133_10017.pdf
- Supplement/known/CAPTEscaffold_114_8286.pdf
- Supplement/known/CAPTEscaffold_19_2484.pdf
- Supplement/known/CAPTEscaffold_114_8284.pdf
- Supplement/known/CAPTEscaffold_300_13329.pdf
- Supplement/known/CAPTEscaffold_14_1882.pdf
- Supplement/known/CAPTEscaffold_876_29814.pdf
- __MACOSX/Supplement/known/._CAPTEscaffold_876_29814.pdf
- Supplement/known/CAPTEscaffold_135_11090.pdf
- Supplement/known/CAPTEscaffold_274_15674.pdf
- Supplement/known/CAPTEscaffold_291_16145.pdf
- Supplement/known/CAPTEscaffold_114_8281.pdf
- Supplement/known/CAPTEscaffold_434_21441.pdf
- Supplement/known/CAPTEscaffold_14_1878.pdf
- __MACOSX/Supplement/known/._CAPTEscaffold_14_1878.pdf
- Supplement/known/CAPTEscaffold_39_4065.pdf
- Supplement/known/CAPTEscaffold_14_1879.pdf
- Supplement/known/CAPTEscaffold_12_1217.pdf
- Supplement/known/CAPTEscaffold_19_2482.pdf
- Supplement/known/CAPTEscaffold_291_16152.pdf
- Supplement/known/CAPTEscaffold_12_1215.pdf
- Supplement/known/CAPTEscaffold_453_19005.pdf
- Supplement/known/CAPTEscaffold_394_20720.pdf
- Supplement/known/CAPTEscaffold_12_1214.pdf
- Supplement/known/CAPTEscaffold_158_9961.pdf
- Supplement/known/CAPTEscaffold_291_16147.pdf
- Supplement/known/CAPTEscaffold_274_15672.pdf
- Supplement/known/CAPTEscaffold_192_13673.pdf
- Supplement/known/CAPTEscaffold_18_2262.pdf
- Supplement/known/CAPTEscaffold_794_29004.pdf
- Supplement/known/CAPTEscaffold_610_25957.pdf
- Supplement/known/CAPTEscaffold_876_29820.pdf
- Supplement/known/CAPTEscaffold_28_3360.pdf
- Supplement/known/CAPTEscaffold_192_13671.pdf
- Supplement/known/CAPTEscaffold_122_9855.pdf
- Supplement/known/CAPTEscaffold_114_8288.pdf
- Supplement/known/CAPTEscaffold_133_10019.pdf
- Supplement/known/CAPTEscaffold_36111_47539.pdf
- __MACOSX/Supplement/known/._CAPTEscaffold_36111_47539.pdf
- Supplement/known/CAPTEscaffold_127_10582.pdf
- Supplement/known/CAPTEscaffold_394_20716.pdf
- Supplement/known/CAPTEscaffold_192_13675.pdf
- Supplement/known/CAPTEscaffold_794_29002.pdf
- Supplement/known/CAPTEscaffold_339_17080.pdf
- Supplement/known/CAPTEscaffold_70_6928.pdf
[truncated: 39 more entries]
