# Supplementary material for: The Small RNA Universe of Capitella teleta
Source: Front Mol Biosci. 2022 Feb 25;9:802814. doi: 10.3389/fmolb.2022.802814 (PMC8915122; doi:10.3389/fmolb.2022.802814)
Supplement: Supplementary file 1 [file DataSheet1.ZIP › Supplement/SupFile2_miRNAsummary.xlsx]

## Sheet: Sheet1
Chr	Start	End	strand	ID	miRdeep ID	Category	total read count	mature read count	loop read count	star read count	consensus mature sequence	consensus star sequence	consensus precursor sequence	example MirGeneDB miRNA with the same seed
CAPTEscaffold_70	317879	317941	-	Cte-Mir-10-P7_5p	CAPTEscaffold_70_6993	known	21855076	21854914	0	162	gacccuguagaaccgagcuugu	caagccuauucuacaguguaca	gacccuguagaaccgagcuuguguugacuaauugaaaucacaagccuauucuacaguguaca	Lgi-Mir-10-P1_5p
CAPTEscaffold_522	128180	128243	-	Cte-Mir-315_5p	CAPTEscaffold_522_23011	known	14581020	14579116	19	1885	uuuugauuguugcucagaaagcc	cuuucaagugacaaucaaguug	uuuugauuguugcucagaaagcccuuuguuuaucgaguuggcuuucaagugacaaucaaguug	Lgi-Mir-315_5p
CAPTEscaffold_70	265131	265196	-	Cte-Mir-10-P1_5p	CAPTEscaffold_70_6991	known	14076864	14076781	3	80	uacccuguaguuccggauuugu	aaauucgauuccucgggguuu	uacccuguaguuccggauuugucuugaaucucagcaaagcaaacaaauucgauuccucgggguuu	Lgi-Mir-10-P1_5p
CAPTEscaffold_291	120204	120266	+	Cte-Mir-184-P16_3p	CAPTEscaffold_291_16145	known	6875105	6874403	0	702	uggacggagaacugauaagggc	ccuuaccauuucuuuguccggu	ccuuaccauuucuuuguccgguccgugugauuaucaucacuggacggagaacugauaagggc	Lgi-Mir-184-P5_3p
CAPTEscaffold_14	594224	594286	-	Cte-Mir-92-o38_3p	CAPTEscaffold_14_1878	known	4931974	4931392	0	582	aauugcacuugucccggccugc	aggucgugacaagcggcaauccugg	aggucgugacaagcggcaauccuggucuggcugaugcuccaauugcacuugucccggccugc	Lgi-Mir-92-o28_3p
CAPTEscaffold_777	8762	8827	-	Cte-Mir-2685-P2_3p	CAPTEscaffold_777_28948	known	4428714	4427448	0	1266	uaacucaguaagaucacaggcc	cuugugaucuuucgaggguugua	cuugugaucuuucgaggguuguaguugacguguuuugguuuuauaacucaguaagaucacaggcc	Efe-Mir-2685-P1a_3p
CAPTEscaffold_296	188018	188082	+	Cte-Mir-2001_5p	CAPTEscaffold_296_17124	known	4127487	4120806	63	6618	guugugaccguuauaaugggca	cuccuuauaacgaucucaaggc	guugugaccguuauaaugggcaugaagucauucugagcaaugcuccuuauaacgaucucaaggc	Cgi-Mir-2001_5p
CAPTEscaffold_114	319166	319222	+	Cte-Bantam_3p	CAPTEscaffold_114_8207	known	4111117	4111111	0	6	ugagaucauugugaaaacua	uuuucucuuuggucuuccaga	uuuucucuuuggucuuccagauuuuuauuggaauucugagaucauugugaaaacua	Lgi-Bantam_3p
CAPTEscaffold_135	267092	267153	+	Cte-Mir-10-P2_5p	CAPTEscaffold_135_11086	known	3570141	3570100	0	41	aacccguacaaccgaacuugu	caagcucgcuuuuacgggugug	aacccguacaaccgaacuuguguuuucugcgaaagaccacaagcucgcuuuuacgggugug	Lgi-Mir-10-P2_5p
CAPTEscaffold_548	60523	60584	+	Cte-Mir-8_3p	CAPTEscaffold_548_17647	known	2270323	2078722	0	191601	uaauacugucagguaaagauguc	caucuuacccggcggcauuaga	caucuuacccggcggcauuagauugaccggcucucuucuaauacugucagguaaagauguc	Lgi-Mir-8_3p
CAPTEscaffold_291	120375	120436	+	Cte-Mir-184-P17_3p	CAPTEscaffold_291_16147	known	1668243	1667338	1	904	uggacggagaacugauagggcc	ccuugucacuuguucguccugu	ccuugucacuuguucguccuguuggcugcguuuucucacuggacggagaacugauagggcc	Lgi-Mir-184-P5_3p
CAPTEscaffold_910	14365	14434	+	Cte-Mir-750_3p	CAPTEscaffold_910_30367	known	1521777	1505732	516	15529	ccagaucuaacucuuccagcuca	aguuggaggauugggucucagc	aguuggaggauugggucucagcauuggacgagcgguuuguggagugccagaucuaacucuuccagcuca	Lgi-Mir-750_3p
CAPTEscaffold_610	82411	82480	-	Cte-Mir-2687_5p	CAPTEscaffold_610_25957	known	1201893	1201561	0	332	uagguagucgcucuggguuacu	uggcucagggggacccccuauc	uagguagucgcucuggguuacugucgggucguuauacccuuugcaaguggcucagggggacccccuauc	Efe-Mir-2687_5p
CAPTEscaffold_339	64467	64525	-	Cte-Mir-2689_3p	CAPTEscaffold_339_17080	known	1184596	1184590	0	6	uauccuggccugcaagugcacuc	ggccucgcuggccaggauucgggcu	ggccucgcuggccaggauucgggcuuauuuccucguauccuggccugcaagugcacuc	Efe-Mir-2689-P1_3p
CAPTEscaffold_43	86483	86544	-	Cte-Mir-31_5p	CAPTEscaffold_43_4499	known	1148097	1145116	1	2980	aggcaagauguuggcauagcuga	agcucugucgcauauugccccc	aggcaagauguuggcauagcugauuuacacucuguggucagcucugucgcauauugccccc	Lgi-Mir-31_5p
CAPTEscaffold_174	220636	220694	+	Cte-Mir-2686-P2_3p	CAPTEscaffold_174_10477	known	1129628	1129382	0	246	aagauguucucaauguaggcuuc	accuauauugcgaaucaucuaucc	accuauauugcgaaucaucuauccuuucaaaucggaagauguucucaauguaggcuuc	Efe-Mir-2686-o1_3p
CAPTEscaffold_135	267313	267381	+	Cte-Let-7_5p	CAPTEscaffold_135_11088	known	1098940	1098505	0	435	ugagguaguagguuguauagu	cuguacagccuucuagcuuucc	ugagguaguagguuguauaguagaguuacaucacuaaacagacgaacuguacagccuucuagcuuucc	Lgi-Let-7_5p
CAPTEscaffold_933	10540	10616	+	Cte-Mir-2-o39_3p	CAPTEscaffold_933_30853	known	982124	981576	140	408	uaucacagcccgcuuuguugacu	ccgacaaaguggcugcgaugu	ccgacaaaguggcugcgauguguucucuuccuccuccgauaugcgucgcaccauaucacagcccgcuuuguugacu	Lgi-Mir-2-o14_3p
CAPTEscaffold_158	125999	126057	-	Cte-Mir-1996_5p	CAPTEscaffold_158_9961	known	977250	976010	0	1240	cucaagugaggucagugcugcu	gggcacugucuucaauugaaac	cucaagugaggucagugcugcuguguuuucuaacaggggcacugucuucaauugaaac	Efe-Mir-1996-P1_5p
CAPTEscaffold_19	703520	703582	-	Cte-Mir-279-o11_3p	CAPTEscaffold_19_2484	known	747500	715408	40	32052	ugacuagauccacacucaucc	auggcuguggaucaaguccaug	auggcuguggaucaaguccauguuaagauuucgaauugucaugacuagauccacacucaucc	Lgi-Mir-279_3p
CAPTEscaffold_777	8900	8958	-	Cte-Mir-2685-P1_3p	CAPTEscaffold_777_28950	known	594736	594425	0	311	uaacucagucagaccacgcca	gcgcugguuuuacugaaguugug	gcgcugguuuuacugaaguuguggccaacaaaccucauaacucagucagaccacgcca	Efe-Mir-2685-P1a_3p
CAPTEscaffold_14	595236	595298	-	Cte-Mir-92-o36_3p	CAPTEscaffold_14_1882	known	576428	575826	0	602	aauugcacuguucccggccugcu	aggguccggauggugcaaguu	aggguccggauggugcaaguuguuaaaacaaguuggucaaauugcacuguucccggccugcu	Lgi-Mir-92-o28_3p
CAPTEscaffold_133	228397	228455	+	Cte-Mir-22-P1_3p	CAPTEscaffold_133_10017	known	538546	532453	0	6093	agcugccugguaaagagcuguc	cggcucuuuaucugguagacu	cggcucuuuaucugguagacuugugcaaacgccccaagcugccugguaaagagcuguc	Lgi-Mir-22-P1_3p
CAPTEscaffold_192	33842	33902	-	Cte-Mir-12_5p	CAPTEscaffold_192_13671	known	529412	497907	0	31505	ugaguauuacaucagguacuga	agggccugcugaaauacucgcu	ugaguauuacaucagguacugaguacaagcacgaaaucagggccugcugaaauacucgcu	Lgi-Mir-12_5p
CAPTEscaffold_522	115196	115256	-	Cte-Mir-96-P2_5p	CAPTEscaffold_522_23007	known	526845	526840	0	5	cuuggcacugguagaauucacuga	agugaauuaccagucucaaaaa	cuuggcacugguagaauucacugaauucuuuuaaguucagugaauuaccagucucaaaaa	Lgi-Mir-96-P1i_5p
CAPTEscaffold_174	220805	220865	+	Cte-Mir-2686-P3_3p	CAPTEscaffold_174_10479	known	513427	513417	0	10	aagauguucuuuauguaggcucc	gccuuuauauggaaccaucuaucc	gccuuuauauggaaccaucuauccuuauaucgauuggaagauguucuuuauguaggcucc	Efe-Mir-2686-o1_3p
CAPTEscaffold_192	34361	34430	-	Cte-Mir-216-P1_5p	CAPTEscaffold_192_13675	known	433453	432249	8	1196	uaauaucagcugguaauucuga	caggaugccggccgauauugac	uaauaucagcugguaauucugagauaaccccguggccauaacaugcucaggaugccggccgauauugac	Lgi-Mir-216-P1_5p
CAPTEscaffold_39	146222	146291	+	Cte-Mir-279-o13_3p	CAPTEscaffold_39_4065	known	418697	417662	47	988	ugacuagagaguuuacucaucc	cuggguaaucgcucuagaccaug	cuggguaaucgcucuagaccaugugaugucgcaugcugcagcgcucaugacuagagaguuuacucaucc	Lgi-Mir-279_3p
CAPTEscaffold_933	10172	10226	+	Cte-Mir-2-o37_3p	CAPTEscaffold_933_30847	known	388301	385848	0	2453	uaucacagaccgcuuggaucaca	cggucucagcgucuguggugcg	cggucucagcgucuguggugcgcugaauucguaucacagaccgcuuggaucaca	Lgi-Mir-2-o14_3p
CAPTEscaffold_910	15450	15510	+	Cte-Mir-1175_3p	CAPTEscaffold_910_30369	known	369992	367921	0	2071	ugagauucaacuccuccaacugc	aguggagagaguuuuaucucauc	aguggagagaguuuuaucucaucgagcuugauuugggugagauucaacuccuccaacugc	Lgi-Mir-1175_3p
CAPTEscaffold_135	290567	290628	+	Cte-Mir-10-P3_5p	CAPTEscaffold_135_11090	known	320194	317428	0	2766	ucccugagacccuaacuuguga	gcgaguuagaaucuugggcucu	ucccugagacccuaacuugugaagcuuucuaaaaagaucgcgaguuagaaucuugggcucu	Lgi-Mir-10-P3_5p
CAPTEscaffold_250	129677	129737	+	Cte-Mir-9_5p	CAPTEscaffold_250_15832	known	315518	313751	0	1767	ucuuugguuaucuagcuguauga	auaaagcuagguuaccaaagcu	ucuuugguuaucuagcuguaugauuuauauuuuacuucauaaagcuagguuaccaaagcu	Lgi-Mir-9_5p
CAPTEscaffold_181	4333	4396	+	Cte-Mir-96-P1_5p	CAPTEscaffold_181_12770	known	293886	293472	86	328	cuuggcacuggcggaauuaucac	gauguuccccuggugccucauc	cuuggcacuggcggaauuaucaccagugacgcaagaaucgugauguuccccuggugccucauc	Lgi-Mir-96-P1i_5p
CAPTEscaffold_14	594347	594403	-	Cte-Mir-92-o37_3p	CAPTEscaffold_14_1879	known	289404	203050	0	86354	aggucgagauuggcgcaaugcug	gauugcacuagucccggccuuc	aggucgagauuggcgcaaugcugucguccauccagauugcacuagucccggccuuc
CAPTEscaffold_192	34754	34815	-	Cte-Mir-216-P2c_5p	CAPTEscaffold_192_13677	known	264437	259365	0	5072	uaaucucaguugguaauucaga	cggauuaacagcugggaucgga	uaaucucaguugguaauucagagugcuggaauucguucucggauuaacagcugggaucgga	Lgi-Mir-216-P2_5p
CAPTEscaffold_39	146001	146056	+	Cte-Mir-279-o12_3p	CAPTEscaffold_39_4063	known	256164	255483	0	681	ugacuagauaacacauucgucu	gcgggugugcugucuggugcgug	gcgggugugcugucuggugcguguguuucaccaugacuagauaacacauucgucu	Lgi-Mir-279_3p
CAPTEscaffold_174	220482	220549	+	Cte-Mir-2686-P1_3p	CAPTEscaffold_174_10475	known	150296	149623	176	497	aagauguucuuaauguagguuuc	accuauauuugggacagcucuc	accuauauuugggacagcucucauggaacucuugauaucauagaaagauguucuuaauguagguuuc	Efe-Mir-2686-o1_3p
CAPTEscaffold_296	103172	103248	+	Cte-Mir-278_3p	CAPTEscaffold_296_17119	known	142560	142441	0	119	ucggugggacuuucguucguuc	acgagcgauuguuucucgugauca	acgagcgauuguuucucgugaucacgugucuuuguaucaauacaaaauggcggaucggugggacuuucguucguuc	Lgi-Mir-278_3p
CAPTEscaffold_274	99093	99159	-	Cte-Mir-133_3p	CAPTEscaffold_274_15672	known	129760	129558	0	202	uugguccccuucaaccagcugu	agcugguugaaacugggucaaau	agcugguugaaacugggucaaauugugcgcugcuugcgguucauuugguccccuucaaccagcugu	Lgi-Mir-133_3p
CAPTEscaffold_300	136642	136700	-	Cte-Mir-2699_5p	CAPTEscaffold_300_13329	known	128989	97026	0	31963	aacggccgcauauuauaaauca	guuugugauauucggccuaaga	aacggccgcauauuauaaaucacuuauuugaaugugguuugugauauucggccuaaga
CAPTEscaffold_558	79812	79877	+	Cte-Mir-2691_3p	CAPTEscaffold_558_23955	known	108938	93805	1	15132	uuuugcaaaguaucacagccu	gacggugagacuucugcaaagc	gacggugagacuucugcaaagccgugucauuugcaaauaacagguuuugcaaaguaucacagccu	Efe-Mir-2691-P1_3p
CAPTEscaffold_434	7354	7410	-	Cte-Mir-2697_5p	CAPTEscaffold_434_21441	known	92355	92344	0	11	agcuauguccauccgccauccg	gaugucagcuggacauaucaca	agcuauguccauccgccauccguugcaaugaucggaugucagcuggacauaucaca
CAPTEscaffold_2	539890	539951	-	Cte-Mir-153_3p	CAPTEscaffold_2_206	known	90918	90862	0	56	uugcauagucacaaaagugauc	acagcuuuugugguuaucaauu	acagcuuuugugguuaucaauugugaauucugagacaaauugcauagucacaaaagugauc	Lgi-Mir-153_3p
CAPTEscaffold_19	701729	701788	-	Cte-Mir-36_3p	CAPTEscaffold_19_2482	known	85809	80446	0	5363	ucaccggguuaacauucauccg	guggguguuaacucggucagaug	guggguguuaacucggucagaugcuaauuuauuuccaucaccggguuaacauucauccg	Efe-Mir-36-P9_3p
CAPTEscaffold_114	443344	443404	-	Cte-Mir-34_5p	CAPTEscaffold_114_8281	known	80270	68702	0	11568	uggcagugugguuagcugguugu	caaccacuagcucuacugccu	uggcagugugguuagcugguugugaauuaauagauacaacaaccacuagcucuacugccu	Lgi-Mir-34_5p
CAPTEscaffold_222	219066	219151	-	Cte-Mir-87-P2_3p	CAPTEscaffold_222_14878	known	78998	78844	1	153	gugagcaaaguuucaggugugc	acgccugaauuuuugucucagcc	acgccugaauuuuugucucagccaaacgauuaaagaaaauaguucccuccgcggagggaucuggugagcaaaguuucaggugugc	Lgi-Mir-87-P1_3p
CAPTEscaffold_591	19540	19604	-	Cte-Mir-210-P6_5p	CAPTEscaffold_591_25238	known	75465	75434	27	4	uuugugcgugugacagugaca	gucauugcgcuacgcacaaaga	gucauugcgcuacgcacaaagaagaugcgcugcuugauuucacuuugugcgugugacagugaca
CAPTEscaffold_222	219604	219665	-	Cte-Mir-87-P1_3p	CAPTEscaffold_222_14880	known	63580	34997	0	28583	gcgccugacacuuugacucaaaccu	gugagcaaaguuucagguguau	gcgccugacacuuugacucaaaccucuuuucgugaguaggugagcaaaguuucagguguau	Efe-Mir-87-o18_5p
CAPTEscaffold_24	172650	172724	-	Cte-Mir-1998_3p	CAPTEscaffold_24_2928	known	63002	43788	4	19210	guugaacgcagagauguacauc	uguauauuuccgcguccagacu	uguauauuuccgcguccagacucuuugugguccugcaauggcaaauuaucgaguugaacgcagagauguacauc
CAPTEscaffold_933	9933	9996	+	Cte-Mir-71_5p	CAPTEscaffold_933_30844	known	62544	58165	0	4379	ugaaagacauggguagugagaug	ccuugcuaucaugucuuuccaug	ugaaagacauggguagugagauguacacugucucuaaucaccuugcuaucaugucuuuccaug	Lgi-Mir-71_5p
CAPTEscaffold_133	228626	228683	+	Cte-Mir-22-P2_3p	CAPTEscaffold_133_10019	known	55240	54804	0	436	gagcugccaagugaagggcugu	ugccucuuccccuggcacuaauccc	ugccucuuccccuggcacuaaucccucugccuugggagcugccaagugaagggcugu	Lgi-Mir-22-P2_3p
CAPTEscaffold_114	443886	443966	-	Cte-Mir-277-P1_3p	CAPTEscaffold_114_8286	known	55209	55144	5	60	uaaaugcauuaucugguaugua	cguaucagccaaugcauucuaca	cguaucagccaaugcauucuacauguccuagcugcuucuacacugcgucgaucuucuguaaaugcauuaucugguaugua	Lgi-Mir-277_3p
CAPTEscaffold_12	600049	600112	+	Cte-Mir-1990-P1_5p	CAPTEscaffold_12_1214	known	54029	53798	0	231	uaaguugacguagucccaggguu	cuugugguuacgucagcuuugc	uaaguugacguagucccaggguuuucacaaucuauucaagacuugugguuacgucagcuuugc	Efe-Mir-1990-P1_5p
CAPTEscaffold_28	184400	184458	-	Cte-Mir-375_3p	CAPTEscaffold_28_3360	known	51273	51194	0	79	uuuguucguccggcucgcguua	acucgagccaaccggucaag	acucgagccaaccggucaaggcuuuucuuacaaugcuuuguucguccggcucgcguua	Lgi-Mir-375_3p
CAPTEscaffold_20	24859	24918	+	Cte-Mir-1997_3p	CAPTEscaffold_20_2495	known	47246	47121	0	125	ucugcagguucacaucagcccca	ggguuggugggaccuccagcgu	ggguuggugggaccuccagcgucaguugaccagaacucugcagguucacaucagcccca	Efe-Mir-1997-P1_3p
CAPTEscaffold_18	712331	712390	+	Cte-Mir-2693_3p	CAPTEscaffold_18_2262	known	45737	44654	0	1083	agaaauuguauacuagacuagu	uagucuaguguacaguucaugg	agaaauuguauacuagacuaguucgaagucuauuugcuagucuaguguacaguucaugg	Efe-Mir-2693-P1_5p
CAPTEscaffold_421	174511	174569	+	Cte-Mir-1993_3p	CAPTEscaffold_421_20771	known	45317	45009	0	308	uauuaugcugauauucacgaga	ucgggaauuucggcaucauucu	ucgggaauuucggcaucauucuguuggcuuaacuaguauuaugcugauauucacgaga	Lgi-Mir-1993_3p
CAPTEscaffold_70	218588	218649	+	Cte-Mir-10-P4_3p	CAPTEscaffold_70_6928	known	44024	36131	0	7893	uacccuguagacccggguuuaug	agaagcucuguucuacaggu	uacccuguagacccggguuuauguguucauguuuaacuuacagaagcucuguucuacaggu	Lgi-Mir-10-P1_5p
CAPTEscaffold_85	61655	61717	+	Cte-Mir-7_5p	CAPTEscaffold_85_6332	known	42319	42218	0	101	uggaagacuagugauuuuauuguu	caauaaaucacacucuucucaca	uggaagacuagugauuuuauuguuuaugaaaucugccaacaauaaaucacacucuucucaca	Lgi-Mir-7_5p
CAPTEscaffold_296	191493	191555	+	Cte-Mir-252-P2_5p	CAPTEscaffold_296_17128	known	37743	37701	13	29	cuaaguacuagugccgcaggag	cugcuguucgagugcuuaaua	cuaaguacuagugccgcaggagguuccuuguucaaccccuccugcuguucgagugcuuaaua	Lgi-Mir-252-P2_5p
CAPTEscaffold_274	105951	106014	-	Cte-Mir-1_3p	CAPTEscaffold_274_15674	known	36505	33861	23	2621	uggaauguaaagaaguauguag	acauacuuccuuacaacgccaua	acauacuuccuuacaacgccauauuucccauauuauugguauggaauguaaagaaguauguag	Lgi-Mir-1_3p
CAPTEscaffold_194	66137	66207	+	Cte-Mir-1994_3p	CAPTEscaffold_194_12905	known	33928	28926	0	5002	ugagacaguguguccucccucu	cggguggaagcgcugucugcacc	cggguggaagcgcugucugcaccggauauccggauuguauccguccguugagacaguguguccucccucu	Lgi-Mir-1994-P1_3p
CAPTEscaffold_140	52384	52444	-	Cte-Mir-2702_5p	CAPTEscaffold_140_8148	known	32848	29867	0	2981	guucagguaauagaaauguaca	uauauuuccauuaccugaaugc	uauauuuccauuaccugaaugcuuuauaacggcaccacguucagguaauagaaauguaca
CAPTEscaffold_933	10411	10472	+	Cte-Mir-2-o38_3p	CAPTEscaffold_933_30851	known	31061	29933	0	1128	uaucacagccagcuuugauaagu	cuaucaagguggcugggauuug	cuaucaagguggcugggauuuggguuuuuauugccccauaucacagccagcuuugauaagu	Lgi-Mir-2-o14_3p
CAPTEscaffold_84	33971	34033	+	Cte-Mir-76_3p	CAPTEscaffold_84_5893	known	29182	29031	0	151	uucguugucgucgaaaccugcu	ucggguuucgcgguauucgaac	ucggguuucgcgguauucgaacacguaccaauagcaguuguucguugucgucgaaaccugcu	Lgi-Mir-76_3p
CAPTEscaffold_296	190704	190762	+	Cte-Mir-252-P1_5p	CAPTEscaffold_296_17126	known	28181	28132	0	49	cuaaguaguagugccgcaggu	ccugcacucugcugcuuaaca	cuaaguaguagugccgcagguaauacguuaugauuuaccugcacucugcugcuuaaca	Lgi-Mir-252-P1_5p
CAPTEscaffold_394	114749	114804	+	Cte-Mir-1995_5p	CAPTEscaffold_394_20716	known	25139	25119	0	20	guacaucucgcauugugaccau	ugguuucaaugggauaugu	guacaucucgcauugugaccaucuguuguuaacgcaugguuucaaugggauaugu	Efe-Mir-1995-P1_5p
CAPTEscaffold_794	6888	6954	-	Cte-Mir-29-P2_3p	CAPTEscaffold_794_29002	known	23955	21342	19	2594	uagcaccauuugaaaucaguuu	ccugguuuucucuggugcauaga	ccugguuuucucuggugcauagauuaacgcuuugaauuugugucuagcaccauuugaaaucaguuu	Lgi-Mir-29-P2_3p
CAPTEscaffold_291	208585	208646	+	Cte-Mir-190_5p	CAPTEscaffold_291_16152	known	19389	18838	0	551	agauauguuugauauauuuggug	accagauaucaaacaugucaug	agauauguuugauauauuugguggugccucuuacaguccaccagauaucaaacaugucaug	Lgi-Mir-190-v1_5p
CAPTEscaffold_156	154733	154791	+	Cte-Mir-124_3p	CAPTEscaffold_156_11571	known	17390	17348	0	42	uaaggcacgcggugaaugcca	gcguucacggcgugguccuuggu	gcguucacggcgugguccuuggugugacuacaacaauuaaggcacgcggugaaugcca	Lgi-Mir-124-P13_3p
CAPTEscaffold_122	378004	378063	+	Cte-Mir-1987_3p	CAPTEscaffold_122_9855	known	15662	15605	0	57	acugccagauguaauguugugc	acgacuuuacuucugagcaucuu	acgacuuuacuucugagcaucuuguucuuggcugcaaacugccagauguaauguugugc	Efe-Mir-1987_3p
CAPTEscaffold_105	375780	375840	-	Cte-Mir-2707_3p	CAPTEscaffold_105_9392	known	13618	12772	0	846	auacuuauucagcuucugacaguu	cugucaagcugauuaaguauug	cugucaagcugauuaaguauugaugcaacacgaugaauacuuauucagcuucugacaguu	Efe-Mir-2707-v2_3p
CAPTEscaffold_12	600188	600249	+	Cte-Mir-2692_3p	CAPTEscaffold_12_1215	known	13380	13330	0	50	ccagucaauguugacaccaccgc	guuggcguccucguugacuuuagug	guuggcguccucguugacuuuagugauuucuugauucaccagucaauguugacaccaccgc
CAPTEscaffold_777	24456	24511	+	Cte-Mir-281_3p	CAPTEscaffold_777_28939	known	13284	10850	0	2434	ugucauggaguugcucucuuua	aggggggcacugcauggaaac	aggggggcacugcauggaaacgcuauccguaguugucauggaguugcucucuuua	Lgi-Mir-281-P8_3p
CAPTEscaffold_107	265960	266017	-	Cte-Mir-1989_5p	CAPTEscaffold_107_7117	known	12727	7414	0	5313	ucagcugucaugaugccuucuu	gagggcgucauaacuguugacc	ucagcugucaugaugccuucuuaaguuuugaacaagagggcgucauaacuguugacc	Lgi-Mir-1989_5p
CAPTEscaffold_24	172460	172517	-	Cte-Mir-2000_3p	CAPTEscaffold_24_2926	known	12395	11972	0	423	aaagucuucacuacuuucaguu	cuggaaguugggauggcuuuu	cuggaaguugggauggcuuuuauuuacaucuuguaaaagucuucacuacuuucaguu	Efe-Mir-2000-P1_3p
CAPTEscaffold_130	173760	173821	+	Cte-Mir-137_3p	CAPTEscaffold_130_11169	known	10731	10710	0	21	uauugcuugagaauacacguag	acggguauucuuggguaaauaau	acggguauucuuggguaaauaauauaccaagaaggauguuauugcuugagaauacacguag	Lgi-Mir-137_3p
CAPTEscaffold_453	18517	18578	-	Cte-Mir-242_5p	CAPTEscaffold_453_19005	known	8846	8780	0	66	uugcguagguguugugcacaga	uguccaugacgccuaggcauac	uugcguagguguugugcacagagguguuacauaauagucuguccaugacgccuaggcauac	Lgi-Mir-242-P1_5p
CAPTEscaffold_114	443745	443810	-	Cte-Mir-277-P2_3p	CAPTEscaffold_114_8284	known	8811	8182	34	595	uaaaugcauauucuggcacua	aguggcagggugugacauuugca	aguggcagggugugacauuugcaaugcguuaugauuaucaucuguaaaugcauauucuggcacua	Lgi-Mir-277_3p
CAPTEscaffold_481	63202	63261	-	Cte-Mir-193-P2_3p	CAPTEscaffold_481_21028	known	7572	5077	0	2495	gaaugcccuuucaaauccuggg	cgggguuuaaaaggguauuuuu	cgggguuuaaaaggguauuuuuugacauucgacuggagaaugcccuuucaaauccuggg	Lgi-Mir-193-P2_3p
CAPTEscaffold_12	606810	606875	+	Cte-Mir-1990-P2_5p	CAPTEscaffold_12_1217	known	6653	3995	0	2658	cgggacuacguuaacuuccagc	uguaaguugacauagucccagg	uguaaguugacauagucccagggccaaguacagcgaugcaacccgggacuacguuaacuuccagc	Cgi-Mir-1990_3p
CAPTEscaffold_794	7596	7665	-	Cte-Mir-29-P1_3p	CAPTEscaffold_794_29004	known	4914	4804	15	95	uagcaccauuugaaaucagugc	cuggucucacaugguggauaga	cuggucucacaugguggauagaguuggcuucggcgccauugaaccuuuagcaccauuugaaaucagugc	Lgi-Mir-29-P2_3p
CAPTEscaffold_36111	1053	1112	+	Cte-Mir-2-o40_3p	CAPTEscaffold_36111_47539	known	4571	4487	0	84	aaucacagccugcuuuggucauu	ugaucaagguggcugugucuug	ugaucaagguggcugugucuuguguccacugcuucaaaucacagccugcuuuggucauu	Lgi-Mir-2-o14_3p
CAPTEscaffold_394	5013	5072	-	Cte-Mir-2703-P2_3p	CAPTEscaffold_394_20720	known	4484	4404	0	80	ugcuuugauuuguaagcucagc	ugagcuuacgaaucaucagccauu	ugagcuuacgaaucaucagccauugcucgcuuugaaaugcuuugauuuguaagcucagc
CAPTEscaffold_12304	450	509	+	Cte-Mir-2703-P2_3p	CAPTEscaffold_12304_44299	known	4484	4404	0	80	ugcuuugauuuguaagcucagc	ugagcuuacgaaucaucagccauu	ugagcuuacgaaucaucagccauugcucgcuuugaaaugcuuugauuuguaagcucagc
CAPTEscaffold_876	28954	29017	-	Cte-Mir-2-o42_3p	CAPTEscaffold_876_29814	known	3598	3465	0	133	uaucacaguggauuugguuuau	caaccuaaugcacuuugugaug	caaccuaaugcacuuugugaugugcuuuugaauuggagucguaucacaguggauuugguuuau	Lgi-Mir-2-o14_3p
CAPTEscaffold_189	201928	201990	+	Cte-Mir-1992_3p	CAPTEscaffold_189_13497	known	2847	2714	0	133	ucagcaguuguaccacugaugug	cgucgguggaugguugcuggua	cgucgguggaugguugcugguaguaccauugccagccuaucagcaguuguaccacugaugug	Lgi-Mir-1992-P1_3p
CAPTEscaffold_122	377047	377108	+	Cte-Mir-2705_3p	CAPTEscaffold_122_9853	known	1895	1887	0	8	ucugcaagguaaagugcugucca	gggagcacuugccguuugcaaaug	gggagcacuugccguuugcaaauguugccuucauuucaucugcaagguaaagugcugucca	Efe-Mir-2705_3p
CAPTEscaffold_591	25367	25430	-	Cte-Mir-210-P5_3p	CAPTEscaffold_591_25240	known	1666	1647	0	19	cugugcguaaaacagcgaccuu	aguugcugcuucaugcacaagc	aguugcugcuucaugcacaagcauuauguaaucauaaccugcugugcguaaaacagcgaccuu	Lgi-Mir-210_3p
CAPTEscaffold_876	29084	29145	-	Cte-Mir-2-o41_3p	CAPTEscaffold_876_29816	known	1357	1285	0	72	uaucacagcuauuuugaucauu	uguuugaauuagcugugaugug	uguuugaauuagcugugaugugcuuuaguuugaaguucuuaucacagcuauuuugaucauu	Lgi-Mir-2-o14_3p
CAPTEscaffold_273	18980	19041	+	Cte-Mir-219_5p	CAPTEscaffold_273_16225	known	148	107	0	41	agaacuguguucggacaucaau	ugauuguccaaacgcaauucuug	ugauuguccaaacgcaauucuuguucacuucguucuccaagaacuguguucggacaucaau	Efe-Mir-219-P7_3p
CAPTEscaffold_12	607155	607216	+	Cte-Mir-1986_3p	CAPTEscaffold_12_1220	known	135	121	0	14	cacgggucacggggaaugcgca	uggauuucccaugauccguaac	cacgggucacggggaaugcgcaugcgcaaaugacaucuguggauuucccaugauccguaac
CAPTEscaffold_664	25475	25534	+	Cte-Mir-67_3p	CAPTEscaffold_664_26671	known	5121	4488	0	633	ucacaaccugcaugaaugaggu	accucauucagugguguugcgaug	accucauucagugguguugcgaugcuggaagcgcucaucacaaccugcaugaaugaggu	Lgi-Mir-67_3p
CAPTEscaffold_114	444020	444076	-	Cte-Mir-317_3p	CAPTEscaffold_114_8288	known	81908	81366	0	542	ugaacacagcuggugguaucucu	agagaucacugcggugcuc	agagaucacugcggugcucacauguagccacugugaacacagcuggugguaucucu	Lgi-Mir-317_3p
CAPTEscaffold_876	29359	29420	-	Cte-Mir-2-o43_3p	CAPTEscaffold_876_29820	known	42345	42307	2	36	uaucacagucaaugcuuugggcu	cgcucugaguggcugugauaug	cgcucugaguggcugugauauguucaguugagucagcauaucacagucaaugcuuugggcu	Lgi-Mir-2-o14_3p
CAPTEscaffold_127	175297	175355	-	Cte-Mir-193-P1_3p	CAPTEscaffold_127_10582	known	304624	292694	0	11930	aacuggcccgucaagucccucc	cgaggucuugacgauccagucg	cgaggucuugacgauccagucggggguuugaguccuaacuggcccgucaagucccucc	Lgi-Mir-193-P1_3p
CAPTEscaffold_192	33998	34066	-	Cte-Mir-216-P2d_3p	CAPTEscaffold_192_13673	known	9538	8354	1	1183	uaaucucaacugguaaaauuga	ucaaguuacuuguugggauu	uaaucucaacugguaaaauugagcucugcugccugucgcuccaaaggcucaaguuacuuguugggauu	Lgi-Mir-216-P2_5p
CAPTEscaffold_70	411687	411746	-	Cte-Mir-10-P5_5p	CAPTEscaffold_70_6997	known	5264456	5264456	0	0	uuacccugucgaaccgagcgagu	cccucaguuugcaggguacaa	uuacccugucgaaccgagcgagugagaaauuuacccaccccucaguuugcaggguacaa	Lgi-Mir-10-P5_5p
CAPTEscaffold_292	57245	57305	-	Cte-Mir-10-P6_5p	CAPTEscaffold_292_14539	known	265874	265856	0	18	uuacccuguuacauuguagaau	auucucaauguacaagguauu	uuacccuguuacauuguagaaugcuuguuauuccuuuguauucucaauguacaagguauu	Lgi-Mir-10-P5_5p
CAPTEscaffold_70	317881	317941	+	HC-Efe-Mir-10-P7_5p	CAPTEscaffold_70_6936	homology rescue	2296124	2295978	0	146	uacacuguagaauaggcuugug	caagcucgguucuacaggguc	uacacuguagaauaggcuugugauuucaauuagucaacacaagcucgguucuacaggguc	Efe-Mir-10-P7_5p
CAPTEscaffold_823	64094	64178	-	HC-Lgi-Mir-96-P3_5p1	CAPTEscaffold_823_29161	homology rescue	1254733	1254686	0	47	aauggcacugguagaauucacgg	guggcuuccccggugucauacu	aauggcacugguagaauucacgguuagcgcaguucugcucacgugaugcgugacacgugaccguggcuuccccggugucauacu	Lgi-Mir-96-P3_5p
CAPTEscaffold_933	10285	10342	+	HC-Lgi-Mir-2-o14_3p	CAPTEscaffold_933_30849	homology rescue	1199104	1198824	0	280	uaucacagccgcuuugaagaccc	guuuucagacggcugugauuug	guuuucagacggcugugauuugcugguuacgucguaucacagccgcuuugaagaccc	Lgi-Mir-2-o14_3p
CAPTEscaffold_384	79439	79500	-	HC-Efe-Novel-3-P1_3p	CAPTEscaffold_384_18638	homology rescue	116645	116581	5	59	uguagccaaaguuuggguccg	gcuuaaucuuuggcuaaauagu	gcuuaaucuuuggcuaaauagugaacacaauucaagccuauguagccaaaguuuggguccg	Efe-Novel-3-P1_3p
CAPTEscaffold_522	115421	115499	-	HC-Lgi-Mir-96-P3_5p4	CAPTEscaffold_522_23009	homology rescue	89323	89315	0	8	uauggcacuauuagaauucacgg	ccgugacuucuuuagugcuaua	uauggcacuauuagaauucacgguuguuuucguucguguuugaacgcacuucaugaccgugacuucuuuagugcuaua	Lgi-Mir-96-P3_5p
CAPTEscaffold_154	296798	296864	-	HC-Lgi-Mir-96-P3_5p5	CAPTEscaffold_154_12127	homology rescue	44130	44128	1	1	cauggcaccgaguaugagcuuau	aagcacugcuuugugccauaua	cauggcaccgaguaugagcuuauguugacguuauucuccgacauaagcacugcuuugugccauaua	Lgi-Mir-96-P3_5p
CAPTEscaffold_17	756397	756458	-	HC-Lgi-Mir-1990_5p	CAPTEscaffold_17_2731	homology rescue	32011	14803	0	17208	uguaaguugauauagucccacagu	ucgggacuauaucgauuuauau	uguaaguugauauagucccacaguaagauguaaaaaaacucgggacuauaucgauuuauau	Lgi-Mir-1990_5p
CAPTEscaffold_70	255157	255219	+	HC_Lgi-Mir-10-P1_5p	CAPTEscaffold_70_6932	homology rescue	2109	2083	0	26	aacccuguggauccggguuuga	aaacucgauuucacggggagugg	aacccuguggauccggguuugauuucaaucuuuguaaacaaacucgauuucacggggagugg	Lgi-Mir-10-P1_5p
CAPTEscaffold_12	606808	606873	-	HC-Cgi-Mir-1990_3p	CAPTEscaffold_12_1274	homology rescue	1999	1732	113	154	ugggacuaugucaacuuacaac	uggaaguuaacguagucccggg	uggaaguuaacguagucccggguugcaucgcuguacuuggcccugggacuaugucaacuuacaac	Cgi-Mir-1990_3p
CAPTEscaffold_413	101605	101666	+	HC-Efe-Mir-2691-P1_3p	CAPTEscaffold_413_21046	homology rescue	443	441	0	2	uuuugcaaauuucagauucauu	augaaucuuaauuuugcagau	uuuugcaaauuucagauucauugucaaacugcgacucccaaugaaucuuaauuuugcagau	Efe-Mir-2691-P1_3p
CAPTEscaffold_192	33844	33902	+	HC-Lgi-Mir-12_5p	CAPTEscaffold_192_13660	homology rescue	69	65	0	4	cgaguauuucagcaggcccuga	aguaccugauguaauacuca	cgaguauuucagcaggcccugauuucgugcuuguacucaguaccugauguaauacuca	Lgi-Mir-12_5p
CAPTEscaffold_365	167161	167208	+	HC-Efe-Mir-193-P2f-v2_3p	CAPTEscaffold_365_20227	homology rescue	12	4	0	8	caugcccuaacaauaaucacu	gugauuauuguuagggcaugau	caugcccuaacaauaaucacuuuuagugauuauuguuagggcaugau	Efe-Mir-193-P2f-v2_3p
CAPTEscaffold_26	84842	84902	+	HC-Lgi-Mir-193-P1_3p	CAPTEscaffold_26_2058	homology rescue	13	11	0	2	uacuggccgccaccgauuggc	caauuggugcugucggccauu	uacuggccgccaccgauuggccauuuagccagccgccgccaauuggugcugucggccauu	Lgi-Mir-193-P1_3p
CAPTEscaffold_508	48258	48308	+	HC-Lgi-Mir-96-P3_5p2	CAPTEscaffold_508_21982	homology rescue	186	130	0	56	uauggcaccuggagaacuagaa	aguucuccaggugccauaaagu	aguucuccaggugccauaaaguuuucuuuauggcaccuggagaacuagaa	Lgi-Mir-96-P3_5p
CAPTEscaffold_508	48254	48308	-	HC-Lgi-Mir-96-P3_5p3	CAPTEscaffold_508_21987	homology rescue	109	108	0	1	uauggcaccuggagaacuagaa	uucuaguucuccaggugcc	uucuaguucuccaggugccauaaagaaaacuuuauggcaccuggagaacuagaa	Lgi-Mir-96-P3_5p
CAPTEscaffold_746	17239	17296	-	HC-Lgi-Mir-96-P1i_5p	CAPTEscaffold_746_25427	homology rescue	3901	3898	0	3	cuuggcacuuuuuugguccaca	uguggucaaauuagugccgaau	cuuggcacuuuuuugguccacaauugucugaauuuuguggucaaauuagugccgaau	Lgi-Mir-96-P1i_5p
CAPTEscaffold_14	595401	595468	-	NovelDup-Cte-Mir-92-o38_3p	CAPTEscaffold_14_1884	homology rescue	4832803	4832233	101	469	aauugcacuugucccggccugc	aggccuugacucgugcaacuuug	aggccuugacucgugcaacuuugagccgcgauucuguacaccacaaauugcacuugucccggccugc	Lgi-Mir-92-o28_3p
CAPTEscaffold_876	29246	29305	-	NovelDup-Cte-Mir-2-o40_3p	CAPTEscaffold_876_29818	homology rescue	4571	4487	0	84	aaucacagccugcuuuggucauu	ugaucaagguggcugugucuug	ugaucaagguggcugugucuuguguccacugcuucaaaucacagccugcuuuggucauu	Lgi-Mir-2-o14_3p
CAPTEscaffold_36111	938	999	+	novelDup-Cte-Mir-2-o43_3p	CAPTEscaffold_36111_47537	homology rescue	42345	42307	2	36	uaucacagucaaugcuuugggcu	cgcucugaguggcugugauaug	cgcucugaguggcugugauauguucaguugagucagcauaucacagucaaugcuuugggcu	Lgi-Mir-2-o14_3p
CAPTEscaffold_488	128699	128758	+	confident-1	CAPTEscaffold_488_22729	Confident	84	61	0	23	gaaacaccugugguggaguuag	aauucuaccauguuugcuuuug	aauucuaccauguuugcuuuuguucguacuaagaccagaaacaccugugguggaguuag
CAPTEscaffold_488	128309	128369	+	confident-2	CAPTEscaffold_488_22725	Confident	70	62	0	8	uaagcaacaguuguaugcucga	gugcguaccuuuggugcuugug	gugcguaccuuuggugcuugugugcgcugaaauucauauaagcaacaguuguaugcucga
CAPTEscaffold_324	220038	220089	+	confident-3	CAPTEscaffold_324_18317	Confident	906	685	0	221	uaagcacaugggguaugguggu	ugcuuuaccucuugggcuuuuu	ugcuuuaccucuugggcuuuuuguuucaauaagcacaugggguaugguggu
CAPTEscaffold_488	126985	127045	+	confident-4	CAPTEscaffold_488_22715	Confident	740	718	0	22	uaagcaccagugcuaugcccga	gggcauaacuuuggugcuugcg	gggcauaacuuuggugcuugcguguguugaaguucacauaagcaccagugcuaugcccga
CAPTEscaffold_488	128841	128900	+	confident-5	CAPTEscaffold_488_22731	Confident	16958	12239	0	4719	uaagcaccauuggauugccccga	ggggcuaucgauuggugcuugu	ggggcuaucgauuggugcuuguguugcaaaugaucauaagcaccauuggauugccccga
CAPTEscaffold_15480	1940	1999	-	confident-6a	CAPTEscaffold_15480_45260	Confident	59654	55805	0	3849	uaagcaccguuggauugccccaa	ggggcuaucgauugguguuugug	ggggcuaucgauugguguuuguguugcaaaugaucauaagcaccguuggauugccccaa
CAPTEscaffold_488	127283	127342	+	confident-6b	CAPTEscaffold_488_22717	Confident	378842	374993	0	3849	uaagcaccguuggauugccccga	ggggcuaucgauugguguuugug	ggggcuaucgauugguguuuguguugcaaaugaucauaagcaccguuggauugccccga
CAPTEscaffold_488	131928	131987	+	confident-6c	CAPTEscaffold_488_22753	Confident	378842	374993	0	3849	uaagcaccguuggauugccccga	ggggcuaucgauugguguuugug	ggggcuaucgauugguguuuguguugcaaaugaucauaagcaccguuggauugccccga
CAPTEscaffold_60	275436	275494	+	confident-7a	CAPTEscaffold_60_5447	Confident	154	114	0	40	uaagcaccugcaggaugagagg	ucuuggacuuuggaugcuugu	ucuuggacuuuggaugcuuguguuucaauugcaucauaagcaccugcaggaugagagg
CAPTEscaffold_324	219694	219752	+	confident-7b	CAPTEscaffold_324_18315	Confident	715	379	0	336	uaagcaccugcguuaugagaag	ucuuggaacucgggugcuugug	ucuuggaacucgggugcuuguguuucaauuucaucauaagcaccugcguuaugagaag
CAPTEscaffold_324	175694	175752	-	confident-7c	CAPTEscaffold_324_18364	Confident	388	381	0	7	uaagcaccugcguuaugagaag	ucuuggaccucaggugcuugu	ucuuggaccucaggugcuuguguuucaauuucaucauaagcaccugcguuaugagaag
CAPTEscaffold_324	165921	165979	-	confident-7d	CAPTEscaffold_324_18344	Confident	388	381	0	7	uaagcaccugcguuaugagaag	ucuuggaccucaggugcuugu	ucuuggaccucaggugcuuguguuucaauuucaucauaagcaccugcguuaugagaag
CAPTEscaffold_488	126385	126444	+	confident-7e	CAPTEscaffold_488_22711	Confident	114195	114181	0	14	uaagcaccuguggaucgggacu	ccuuaguccaugguugcuugug	ccuuaguccaugguugcuuguguuuuauaucaaggcauaagcaccuguggaucgggacu
CAPTEscaffold_488	128181	128240	+	confident-8a	CAPTEscaffold_488_22723	Confident	10806	9821	0	985	uaagcacuaagaguacuggaag	ccugguacucugacugcuugug	ccugguacucugacugcuugugcuguuuugaagcucauaagcacuaagaguacuggaag
CAPTEscaffold_488	127625	127684	+	confident-8b	CAPTEscaffold_488_22719	Confident	2324	1310	0	1014	uaagcacuacgaguacuggaag	ccugguacucugacugcuugug	ccugguacucugacugcuuguguugcuucgaagcucauaagcacuacgaguacuggaag
CAPTEscaffold_15480	1690	1749	-	confident-8c	CAPTEscaffold_15480_45258	Confident	3296	2311	0	985	uaagcacuacgaguacugguag	ccugguacucugacugcuugug	ccugguacucugacugcuugugcuguuuugaagcucauaagcacuacgaguacugguag
CAPTEscaffold_488	132175	132234	+	confident-8d	CAPTEscaffold_488_22755	Confident	3296	2311	0	985	uaagcacuacgaguacugguag	ccugguacucugacugcuugug	ccugguacucugacugcuugugcuguuuugaagcucauaagcacuacgaguacugguag
CAPTEscaffold_488	130738	130797	+	confident-8e	CAPTEscaffold_488_22743	Confident	40853	40568	0	285	uaagcauuacgaguacugguag	cccgguacucuggcugcuuau	cccgguacucuggcugcuuaugcaguuuaaaagcucauaagcauuacgaguacugguag
CAPTEscaffold_60	18534	18596	+	confident-9a	CAPTEscaffold_60_5417	Confident	11353	11336	0	17	uaagcauugcuagugcagggau	cuguguacugcaugugcuuuug	cuguguacugcaugugcuuuugugaugaaccauuugaucauaagcauugcuagugcagggau
CAPTEscaffold_324	218965	219023	+	confident-9b	CAPTEscaffold_324_18313	Confident	744	534	0	210	uaagccccuucgguaugagagg	ucuuggaccucgggugcuugu	ucuuggaccucgggugcuuguguuucaauugcaucauaagccccuucgguaugagagg
CAPTEscaffold_60	17628	17686	+	confident-9c	CAPTEscaffold_60_5413	Confident	744	534	0	210	uaagccccuucgguaugagagg	ucuuggaccucgggugcuugu	ucuuggaccucgggugcuuguguuucaauugcaucauaagccccuucgguaugagagg
CAPTEscaffold_324	170241	170299	-	confident-9d	CAPTEscaffold_324_18346	Confident	825	799	0	26	uaagccccuuugguauaagaag	ucuugaaccuagggugcuugu	ucuugaaccuagggugcuuguguuucaauugcaucauaagccccuuugguauaagaag
CAPTEscaffold_60	274368	274426	+	confident-9e	CAPTEscaffold_60_5441	Confident	1588	1378	0	210	uaagccccuuugguaugagagg	ucuuggaccucgggugcuugu	ucuuggaccucgggugcuuguguuucaauugcaucauaagccccuuugguaugagagg
CAPTEscaffold_60	278502	278560	+	confident-9f	CAPTEscaffold_60_5461	Confident	1588	1378	0	210	uaagccccuuugguaugagagg	ucuuggaccucgggugcuugu	ucuuggaccucgggugcuuguguuucaauugcaucauaagccccuuugguaugagagg
CAPTEscaffold_60	277445	277503	+	confident-9g	CAPTEscaffold_60_5457	Confident	1588	1378	0	210	uaagccccuuugguaugagagg	ucuuggaccucgggugcuugu	ucuuggaccucgggugcuuguguuucaauugcaucauaagccccuuugguaugagagg
CAPTEscaffold_472	21382	21456	+	confident-10	CAPTEscaffold_472_22934	Confident	2208	2171	0	37	aaaggaagcaaaaaggcaccug	ggugucucuuugcugccucgcu	aaaggaagcaaaaaggcaccugagugaccggugcacggucaugcgcaaucgaggugucucuuugcugccucgcu
CAPTEscaffold_488	127758	127817	+	confident-11	CAPTEscaffold_488_22722	Confident	126	106	0	20	uaaguacuaaugguaugcugga	gggcauaccuuuggagcuugug	gggcauaccuuuggagcuuguguguuagucguucacguaaguacuaaugguaugcugga
CAPTEscaffold_94	133489	133546	-	confident-12	CAPTEscaffold_94_8186	Confident	531	508	0	23	gaaguucacauuugucacagcug	gcugugacaaauuuggacuugu	gcugugacaaauuuggacuuguggagaagaaucagaaguucacauuugucacagcug
CAPTEscaffold_154	299324	299389	-	confident-13	CAPTEscaffold_154_12132	Confident	356	184	0	172	aagcaccgaauaguaucgggc	cccggcacugaucggaugcuugu	cccggcacugaucggaugcuuguucgaauauucacaacaauuacaagcaccgaauaguaucgggc
CAPTEscaffold_183	312045	312104	+	confident-14	CAPTEscaffold_183_11947	Confident	2119	2106	0	13	uagcacuaaauuauucuugauu	ccaggaauauuucagagcuggc	ccaggaauauuucagagcuggcgaaccaaugugguguuagcacuaaauuauucuugauu
CAPTEscaffold_184	188473	188535	+	confident-15	CAPTEscaffold_184_13098	Confident	21380	14754	0	6626	gaggacuugagggaacaguuagu	uaacuggcucuccaagucuca	gaggacuugagggaacaguuaguaaacuuugcaauugaaacuaacuggcucuccaagucuca
CAPTEscaffold_191	207780	207846	+	confident-16	CAPTEscaffold_191_13165	Confident	227	178	0	49	gaggagauuggauuaaugaggu	uuguuuauccaaugaucuuucu	uuguuuauccaaugaucuuucuugcauaauuuugacuugguuaagaggagauuggauuaaugaggu
CAPTEscaffold_298	127539	127600	+	confident-17	CAPTEscaffold_298_16211	Confident	368	308	0	60	aauaugagugaagaugcagucc	acuguaucuucacucgaauuuc	acuguaucuucacucgaauuucaaaaaaacaagaaaagaaauaugagugaagaugcagucc
CAPTEscaffold_8851	768	828	-	confident-17	CAPTEscaffold_8851_42498	Confident	368	308	0	60	aauaugagugaagaugcagucc	acuguaucuucacucgaauuuc	acuguaucuucacucgaauuucaaaaaacaagaaaagaaauaugagugaagaugcagucc
CAPTEscaffold_19739	285	346	+	confident-18	CAPTEscaffold_19739_45967	Confident	5465	4491	0	974	acaauuuuugaacauccucuga	ugugggugcuuguagguugccu	ugugggugcuuguagguugccucggaagacguuuuuuugacaauuuuugaacauccucuga
CAPTEscaffold_445	46125	46181	-	confident-19	CAPTEscaffold_445_21721	Confident	51360	50789	0	571	uccacuguaccguauuggcccu	ggcagugugguacaagggaacc	uccacuguaccguauuggcccuuuauucugauagggcagugugguacaagggaacc
CAPTEscaffold_154	298195	298255	-	confident-20	CAPTEscaffold_154_12129	Confident	120	76	0	44	accagccccguugagugcuucug	uaagcaccaauugguacugguau	accagccccguugagugcuucugggaagaccucggcauaagcaccaauugguacugguau
CAPTEscaffold_154	300297	300358	-	confident-21a	CAPTEscaffold_154_12133	Confident	335	226	0	109	accgauacagaaugagugcugacg	uaagcaccacucgguacuggugu	accgauacagaaugagugcugacgccuggcgagcaacguaagcaccacucgguacuggugu
CAPTEscaffold_1278	13411	13469	+	confident-21b	CAPTEscaffold_1278_33446	Confident	211972	211900	0	72	cccgcauugccaucggcgccug	ggugucaaugucaaagcguac	cccgcauugccaucggcgccuggucugauuucacacaggugucaaugucaaagcguac
CAPTEscaffold_93	460211	460270	+	confident-22a	CAPTEscaffold_93_7673	Confident	681	558	0	123	acucggagcugcgcaggcauuc	augucucgcacaucucugcguu	acucggagcugcgcaggcauucauucucauuauguugaugucucgcacaucucugcguu
CAPTEscaffold_1286	21745	21804	+	confident-22b	CAPTEscaffold_1286_33815	Confident	675	563	0	112	acucggagcugcgcaggcauuc	augucucgcacaucucugcguu	acucggagcugcgcaggcauucacucucauuauguugaugucucgcacaucucugcguu
CAPTEscaffold_183	312187	312250	+	confident-23	CAPTEscaffold_183_11950	Confident	261078	260646	0	432	ucugaaucauuccauacuggca	caagauggaauuaguucgggauc	ucugaaucauuccauacuggcauguguuucuaugugcugccaagauggaauuaguucgggauc
CAPTEscaffold_234	19935	19995	+	confident-24a	CAPTEscaffold_234_15399	Confident	411	364	0	47	ugaccacagugcaaaagccaug	uggguuuguaauguggucaug	uggguuuguaauguggucaugcucaacugcauuuccccugaccacagugcaaaagccaug
CAPTEscaffold_50	60248	60298	+	confident-24b	CAPTEscaffold_50_4938	Confident	672	559	0	113	ugagugaccugaugccugacca	gucaggcaucgggucacucag	ugagugaccugaugccugaccauuucacggucaggcaucgggucacucag
CAPTEscaffold_22	185313	185380	+	confident-24c	CAPTEscaffold_22_2009	Confident	254	193	0	61	cgaugaaggagccagcugaaaga	uucagcugguuccuuagucacu	uucagcugguuccuuagucacuuucuagccucccaggaaggaagcgaugaaggagccagcugaaaga
CAPTEscaffold_324	175381	175432	-	confident-25a	CAPTEscaffold_324_18362	Confident	343	221	0	122	ugcuuuaccucuugggcuuuuu	caagcacaugggguaugguggu	ugcuuuaccucuugggcuuuuuguuucaacaagcacaugggguaugguggu
CAPTEscaffold_324	171025	171076	-	confident-25b	CAPTEscaffold_324_18350	Confident	343	221	0	122	ugcuuuaccucuugggcuuuuu	caagcacaugggguaugguggu	ugcuuuaccucuugggcuuuuuguuucaacaagcacaugggguaugguggu
CAPTEscaffold_324	165608	165659	-	confident-25c	CAPTEscaffold_324_18342	Confident	343	221	0	122	ugcuuuaccucuugggcuuuuu	caagcacaugggguaugguggu	ugcuuuaccucuugggcuuuuuguuucaacaagcacaugggguaugguggu
CAPTEscaffold_324	171681	171732	-	confident-25d	CAPTEscaffold_324_18356	Confident	267	221	0	46	ugcuuuaccucuugggcuuuuu	uaagcacaugagguaugguggu	ugcuuuaccucuugggcuuuuuguuucaauaagcacaugagguaugguggu
CAPTEscaffold_324	173001	173052	-	confident-25e	CAPTEscaffold_324_18358	Confident	267	221	0	46	ugcuuuaccucuugggcuuuuu	uaagcacaugagguaugguggu	ugcuuuaccucuugggcuuuuuguuucaauaagcacaugagguaugguggu
CAPTEscaffold_12304	352	405	+	confident-26	CAPTEscaffold_12304_44298	Confident	215	102	0	113	aggaguaauguuucaaagcagu	ugcuuugaggcauugucccuc	aggaguaauguuucaaagcaguuccuuuugacugcuuugaggcauugucccuc
CAPTEscaffold_158	126201	126269	-	confident-27	CAPTEscaffold_158_9964	Confident	85503	61107	9	24387	aggauuacuguucucaacugacg	aucaagugaggucagaucuug	aucaagugaggucagaucuuggguaaugguacuauuuggcgacccaggauuacuguucucaacugacg
CAPTEscaffold_488	132441	132501	+	confident-28	CAPTEscaffold_488_22757	Confident	7480	3847	0	3633	ggggcuaucgauugguguuugug	aaagcaccauuggauugccccga	ggggcuaucgauugguguuuguguugcaaaugaucauaaagcaccauuggauugccccga
CAPTEscaffold_15480	1423	1483	-	confident-28	CAPTEscaffold_15480_45256	Confident	7480	3847	0	3633	ggggcuaucgauugguguuugug	aaagcaccauuggauugccccga	ggggcuaucgauugguguuuguguugcaaaugaucauaaagcaccauuggauugccccga
CAPTEscaffold_80	245095	245154	+	confident-29	CAPTEscaffold_80_7449	Confident	750	693	0	57	ugugugcuuguuuaagggggua	ugcccuuaaacaagcacacaca	ugcccuuaaacaagcacacacacuguguauaugcgugugugugcuuguuuaagggggua
CAPTEscaffold_62	217427	217487	+	confident-30	CAPTEscaffold_62_6279	Confident	463	347	0	116	uuaccauauaggaucuuagaua	ccugggauccuguauaguaaac	ccugggauccuguauaguaaaccauaauauaguaauguuuaccauauaggaucuuagaua
CAPTEscaffold_200	58928	58991	-	confident-31	CAPTEscaffold_200_13770	Confident	183	168	0	15	uucgucuuccacgaugucgacc	uuggcuuccuggaagcgcugaagc	uuggcuuccuggaagcgcugaagcugcaugauuucgacugcuucgucuuccacgaugucgacc
CAPTEscaffold_636	137708	137768	-	confident-32	CAPTEscaffold_636_25192	Confident	920	912	0	8	augccugucaugcucuuuguuu	acucugagcugagcagucuuca	acucugagcugagcagucuucaugcaacucuaaucgugaugccugucaugcucuuuguuu
CAPTEscaffold_488	129344	129403	+	Candidate-1a	CAPTEscaffold_488_22733	Candidate	25	13	0	12	uaagcaccgguggagugccccau	ggagccuucgauuguugcuugug	ggagccuucgauuguugcuuguguugauuaaggccauaagcaccgguggagugccccau
CAPTEscaffold_488	131590	131649	+	Candidate-1b	CAPTEscaffold_488_22749	Candidate	19	13	0	6	uaagcaccgguggagugccccau	ggagcuuucgauuguugcuugug	ggagcuuucgauuguugcuuguguugauuaaggccauaagcaccgguggagugccccau
CAPTEscaffold_488	131766	131827	+	Candidate-1c	CAPTEscaffold_488_22752	Candidate	630	490	0	140	gaagcaccugugguagaguuag	ugaacucuaccauguuugcuuu	ugaacucuaccauguuugcuuuuguccgcauuaaguccagaagcaccugugguagaguuag
CAPTEscaffold_15480	2091	2152	-	Candidate-1d	CAPTEscaffold_15480_45261	Candidate	630	490	0	140	gaagcaccugugguagaguuag	ugaacucuaccauguuugcuuu	ugaacucuaccauguuugcuuuuguccgcauuaaguccagaagcaccugugguagaguuag
CAPTEscaffold_488	129520	129589	+	Candidate-1e	CAPTEscaffold_488_22736	Candidate	631	491	0	140	gaagcaccugugguagaguuag	ugaacucuaccauguuugcuuu	ugaacucuaccauguuugcuuuuguccgcaucaccgcaucaaauccggaagcaccugugguagaguuag
CAPTEscaffold_488	125853	125913	+	Candidate-2	CAPTEscaffold_488_22705	Candidate	7114	6948	0	166	uaagcacuaagaguacugguag	uccugguacucuggcugcuugu	uccugguacucuggcugcuugugcuguuuuaaagcucauaagcacuaagaguacugguag
CAPTEscaffold_488	126121	126180	+	Candidate-3	CAPTEscaffold_488_22707	Candidate	40572	40568	0	4	uaagcauuacgaguacugguag	cccgguacuugggcugcuuau	cccgguacuugggcugcuuaugcaguuuuaaagcucauaagcauuacgaguacugguag
CAPTEscaffold_324	170405	170468	-	Candidate-4a	CAPTEscaffold_324_18348	Candidate	11508	11481	4	23	uaagcauugauaguacagggau	uccguguacugcaugugcuuuug	uccguguacugcaugugcuuuuguaaaggaccauucgaucauaagcauugauaguacagggau
CAPTEscaffold_7256	6311	6373	-	Candidate-4b	CAPTEscaffold_7256_41364	Candidate	10977	10960	0	17	uaagcauuguuaguacagggau	cuguguacugcaugugcuuuug	cuguguacugcaugugcuuuugugaugaaccauuugaucauaagcauuguuaguacagggau
CAPTEscaffold_60	19777	19836	+	Candidate-5	CAPTEscaffold_60_5425	Candidate	905	807	0	98	uaagccccuuugguauaagaag	uucuugaaccucgggugcuugu	uucuugaaccucgggugcuuguguuucaauugcaucauaagccccuuugguauaagaag
CAPTEscaffold_1755	9490	9555	-	Candidate-6a	CAPTEscaffold_1755_32145	Candidate	2286	2278	0	8	aaagcuauaucgauugaaaugguu	cuacucaucuauaugguauucu	aaagcuauaucgauugaaaugguuguguucuuuauugauucaacuacucaucuauaugguauucu
CAPTEscaffold_9984	412	477	-	Candidate-6b	CAPTEscaffold_9984_43267	Candidate	2286	2278	0	8	aaagcuauaucgauugaaaugguu	cuacucaucuauaugguauucu	aaagcuauaucgauugaaaugguuguguucuuuauugauucaacuacucaucuauaugguauucu
CAPTEscaffold_9804	955	1020	+	Candidate-6c	CAPTEscaffold_9804_43110	Candidate	2286	2278	0	8	aaagcuauaucgauugaaaugguu	cuacucaucuauaugguauucu	aaagcuauaucgauugaaaugguuguguucuuuauugauucaacuacucaucuauaugguauucu
CAPTEscaffold_1401	15993	16058	+	Candidate-7	CAPTEscaffold_1401_33836	Candidate	2293	2285	0	8	aaagcuuuaucgauugagaugguu	cuacucaucuauaugguauucu	aaagcuuuaucgauugagaugguuguguucuuuauugauucaacuacucaucuauaugguauucu
CAPTEscaffold_25974	247	299	-	Candidate-8a	CAPTEscaffold_25974_46680	Candidate	44	43	0	1	aaaggagcucgaggcacuugau	aucaagugccucgagcuccu	aucaagugccucgagcuccuauauuuuuauaaaggagcucgaggcacuugau
CAPTEscaffold_519	138437	138489	+	Candidate-8b	CAPTEscaffold_519_23023	Candidate	44	43	0	1	aaaggagcucgaggcacuugau	aucaagugccucgagcuccu	aucaagugccucgagcuccuauauuuuuauaaaggagcucgaggcacuugau
CAPTEscaffold_335	224484	224544	+	Candidate-9	CAPTEscaffold_335_18093	Candidate	961	562	1	398	uaaggcaaauuccaucugcuca	ugaacagaaguaaagugccuua	ugaacagaaguaaagugccuuacaguacacaagaauaguaaggcaaauuccaucugcuca
CAPTEscaffold_329	160788	160843	+	Candidate-10	CAPTEscaffold_329_16948	Candidate	13	11	0	2	caauucauugcucgaacccucc	aggguucaagcaaugaauugug	caauucauugcucgaacccuccuauaauauuggaggguucaagcaaugaauugug
CAPTEscaffold_302	138776	138838	-	Candidate-11	CAPTEscaffold_302_17352	Candidate	66	55	0	11	uaauuuggcuccacaaucacccga	ugauuguggagccagauaacc	ugauuguggagccagauaaccgaacucgucuugaucgguaauuuggcuccacaaucacccga
CAPTEscaffold_1153	10027	10084	-	Candidate-12	CAPTEscaffold_1153_32192	Candidate	53	52	0	1	cacagauuguuccaucucucagu	ugagagagggaacaauuugugu	ugagagagggaacaauuuguguacuugucaaguacacagauuguuccaucucucagu
CAPTEscaffold_94	270320	270373	+	Candidate-13	CAPTEscaffold_94_8175	Candidate	801	799	0	2	caccauuucuaggacuacguuu	agguaguccuaggaauggugg	agguaguccuaggaauggugguucuacagaccaccauuucuaggacuacguuu
CAPTEscaffold_130	25878	25936	-	Candidate-14	CAPTEscaffold_130_11176	Candidate	21	17	0	4	caccgcuguuuaucaccaugugc	cacgguaguaaacagcgguauc	cacgguaguaaacagcgguaucacauuaaauuugacaccgcuguuuaucaccaugugc
CAPTEscaffold_292	163856	163908	-	Candidate-15	CAPTEscaffold_292_14542	Candidate	165	128	0	37	caccuguugugcgggguauuacu	auuuaccccguauuauagg	auuuaccccguauuauagguauuacauaacaccuguugugcgggguauuacu
CAPTEscaffold_222	108046	108102	+	Candidate-16	CAPTEscaffold_222_14831	Candidate	8	5	0	3	aacgcguuugguuacuacaa	uguaguaaccaaacgcguugugu	uguaguaaccaaacgcguuguguuagcugcuaacacaacgcguuugguuacuacaa
CAPTEscaffold_224	193706	193764	+	Candidate-17	CAPTEscaffold_224_14422	Candidate	91	90	0	1	uacggaaauaaaauuuaguuuu	cuaaauuuuauuuccguacgcu	uacggaaauaaaauuuaguuuuaauacguauuaaaacuaaauuuuauuuccguacgcu
CAPTEscaffold_297	147069	147122	+	Candidate-18	CAPTEscaffold_297_17284	Candidate	272	271	0	1	uacguacguacugauaauggcc	auuaucaguacguacguaug	uacguacguacugauaauggccuaacuaaggccauuaucaguacguacguaug
CAPTEscaffold_1214	16914	16989	+	Candidate-19	CAPTEscaffold_1214_32128	Candidate	22	20	0	2	cacguggcuacuggcagugcagg	gcacugccagaugccauguagg	cacguggcuacuggcagugcaggugggucaucugagccaauagccgcauuccugcacugccagaugccauguagg
CAPTEscaffold_4928	164	240	-	Candidate-20a	CAPTEscaffold_4928_39836	Candidate	34	19	0	15	gacuuucauggucaggaucaua	ugaucaugaugguggcaguca	ugaucaugaugguggcagucacccagugcagucggucauaauacaugaaugggggacuuucauggucaggaucaua
CAPTEscaffold_281	1081	1157	+	Candidate-20b	CAPTEscaffold_281_15857	Candidate	34	19	0	15	gacuuucauggucaggaucaua	ugaucaugaugguggcaguca	ugaucaugaugguggcagucacccagugcagucggucauaauacaugaaugggggacuuucauggucaggaucaua
CAPTEscaffold_276	79587	79663	+	Candidate-20c	CAPTEscaffold_276_16091	Candidate	34	19	0	15	gacuuucauggucaggaucaua	ugaucaugaugguggcaguca	ugaucaugaugguggcagucacccagugcagucggucauaauacaugaaugggggacuuucauggucaggaucaua
CAPTEscaffold_6	831316	831381	-	Candidate-21	CAPTEscaffold_6_914	Candidate	444	440	0	4	uagaacuggaugguuucuggu	caggaguuauucaguucuggc	caggaguuauucaguucuggcauaccauauccaaauuaugaugcuagaacuggaugguuucuggu
CAPTEscaffold_123	12956	13014	-	Candidate-22	CAPTEscaffold_123_10154	Candidate	64	63	0	1	aagcaaucccggccagagugac	ucauucugucuugggucgcauucu	ucauucugucuugggucgcauucuggaucaguaucgaagcaaucccggccagagugac
CAPTEscaffold_60	20441	20495	+	Candidate-23a	CAPTEscaffold_60_5428	Candidate	212	206	0	6	uagcacacaauguacuucccg	ggauuuacauuuugagcuca	ggauuuacauuuugagcucaugacaccaagcauuagcacacaauguacuucccg
CAPTEscaffold_324	218550	218604	+	Candidate-23b	CAPTEscaffold_324_18310	Candidate	212	206	0	6	uagcacacaauguacuucccg	ggauuuacauuuugagcuca	ggauuuacauuuugagcucaugacaccaagcauuagcacacaauguacuucccg
CAPTEscaffold_60	18292	18346	+	Candidate-23c	CAPTEscaffold_60_5416	Candidate	212	206	0	6	uagcacacaauguacuucccg	ggauuuacauuuugagcuca	ggauuuacauuuugagcucaugacaccaagcauuagcacacaauguacuucccg
CAPTEscaffold_60	19360	19414	+	Candidate-23d	CAPTEscaffold_60_5424	Candidate	208	202	0	6	uagcacacaauguacuucccg	ggauuuacauuuugagcuca	ggauuuacauuuugagcucaugacaccaagcauuagcacacaauguacuucccg
CAPTEscaffold_6	826956	827021	-	Candidate-23e	CAPTEscaffold_6_893	Candidate	316	312	0	4	uagcacuggaugguuucuggu	caugagugauucaguucuggc	caugagugauucaguucuggcauaccauauccaaauuauggugcuagcacuggaugguuucuggu
CAPTEscaffold_32	517845	517911	+	Candidate-23f	CAPTEscaffold_32_3388	Candidate	152	135	0	17	aagcacuguauacauguauuucu	aacauuuuucugcagugcucag	aagcacuguauacauguauuucugccguacuuaaggauuucagaaacauuuuucugcagugcucag
CAPTEscaffold_988	29063	29124	-	Candidate-25	CAPTEscaffold_988_28522	Candidate	7	6	0	1	gaggucgguugagcuuuguucu	aaugaggcugacgccagacccu	aaugaggcugacgccagacccucuuuagaugaagucagagaggucgguugagcuuuguucu
CAPTEscaffold_20012	327	378	+	Candidate-26	CAPTEscaffold_20012_46009	Candidate	18	17	0	1	uauagugaugcugauugaaugu	gcauucaaucagcaucacuau	gcauucaaucagcaucacuauaauauuauuauagugaugcugauugaaugu
CAPTEscaffold_69	404369	404427	-	Candidate-27	CAPTEscaffold_69_6469	Candidate	779	773	0	6	aaucaauaggacaauugacugcu	cuuucaauuuccuguugguu	aaucaauaggacaauugacugcuuaucauuuuucucagcuuucaauuuccuguugguu
CAPTEscaffold_650	130497	130554	+	Candidate-28	CAPTEscaffold_650_25107	Candidate	15	13	0	2	gaugacgucugggugacggaau	uuacgucaccaagaugccaucu	uuacgucaccaagaugccaucuauaugauauugcagaugacgucugggugacggaau
CAPTEscaffold_769	53917	53980	+	Candidate-29	CAPTEscaffold_769_27752	Candidate	10	7	0	3	uauguaagcguuugugucacacc	ugcugacugcaacgcgcuugcuugc	uauguaagcguuugugucacaccuggauuccaaccaggugcugacugcaacgcgcuugcuugc
CAPTEscaffold_71	310907	310969	-	Candidate-30a	CAPTEscaffold_71_6097	Candidate	780	775	0	5	aauuuauugugugguugcagcuu	uguuccucgcaauauauuuug	aauuuauugugugguugcagcuuuuguuaacuuugaauggcuguuccucgcaauauauuuug
CAPTEscaffold_8946	3443	3505	-	Candidate-30b	CAPTEscaffold_8946_42599	Candidate	780	775	0	5	aauuuauugugugguugcagcuu	uguuccucgcaauauauuuug	aauuuauugugugguugcagcuuuuguuaacuuugaauggcuguuccucgcaauauauuuug
CAPTEscaffold_228	321	383	-	Candidate-30c	CAPTEscaffold_228_13639	Candidate	780	775	0	5	aauuuauugugugguugcagcuu	uguuccucgcaauauauuuug	aauuuauugugugguugcagcuuuuguuaacuuugaauggcuguuccucgcaauauauuuug
CAPTEscaffold_27263	796	858	-	Candidate-30d	CAPTEscaffold_27263_46801	Candidate	780	775	0	5	aauuuauugugugguugcagcuu	uguuccucgcaauauauuuug	aauuuauugugugguugcagcuuuuguuaauuuugaauggcuguuccucgcaauauauuuug
CAPTEscaffold_25769	437	497	+	Candidate-31a	CAPTEscaffold_25769_46663	Candidate	22	15	0	7	acacaauuggcaaaguuacauu	uguaacuuuaccaauuguguau	uguaacuuuaccaauuguguauauuaauuauacaauauacacaauuggcaaaguuacauu
CAPTEscaffold_2743	8316	8376	-	Candidate-31b	CAPTEscaffold_2743_37448	Candidate	22	15	0	7	acacaauuggcaaaguuacauu	uguaacuuuaccaauuguguau	uguaacuuuaccaauuguguauauuaauuauacaauauacacaauuggcaaaguuacauu
CAPTEscaffold_14983	78	153	-	Candidate-32	CAPTEscaffold_14983_45140	Candidate	81	62	0	19	ucacagaaucgauucgcuaagc	agcagaaccaauucugugag	agcagaaccaauucugugagcuuauggaauauuuuagagauuccguaauaagcucacagaaucgauucgcuaagc
CAPTEscaffold_757	7907	7966	+	Candidate-33	CAPTEscaffold_757_28366	Candidate	204	202	0	2	ccagagggcguuggcagugagg	ucgcugugacggcccuucugca	ccagagggcguuggcagugagggcucgaucaccaaacucgcugugacggcccuucugca
CAPTEscaffold_107	27651	27711	-	Candidate-34	CAPTEscaffold_107_7101	Candidate	24	15	0	9	acagcuccuccuggugaugcug	gcaucacaaucaggagcugggu	acagcuccuccuggugaugcugcugcccugggcauccagcaucacaaucaggagcugggu
CAPTEscaffold_189	103030	103095	-	Candidate-35	CAPTEscaffold_189_13539	Candidate	90	88	0	2	acaugcaugccgugucuccauc	uggcgccacggcaugcuucgucu	acaugcaugccgugucuccaucucucguggcuuaauugcggguggcgccacggcaugcuucgucu
CAPTEscaffold_55	341808	341872	-	Candidate-36	CAPTEscaffold_55_4683	Candidate	711	702	0	9	gccacuuugucagagucgagccu	gcucgacugcgacaaaggcca	gccacuuugucagagucgagccugcggugacacauugcaaugggcucgacugcgacaaaggcca
CAPTEscaffold_2741	892	952	-	Candidate-37	CAPTEscaffold_2741_37338	Candidate	17	14	0	3	ucccgucaauccauggaucua	gucuuuuggguucacggugauc	gucuuuuggguucacggugaucugaaucacagacuuugaucccgucaauccauggaucua
CAPTEscaffold_973	20676	20736	-	Candidate-38	CAPTEscaffold_973_30395	Candidate	471	449	0	22	uccgaggagcugagaaaagua	uuuucucagcuuccucggauga	uccgaggagcugagaaaaguaccauuuauaaaugguacuuuucucagcuuccucggauga
CAPTEscaffold_69	241597	241655	-	Candidate-38	CAPTEscaffold_69_6453	Candidate	21	19	0	2	accggagagcggguagugugga	cacucuaccgagcccucuaagcc	accggagagcggguaguguggagccgucagcccuccacucuaccgagcccucuaagcc
CAPTEscaffold_13771	2129	2182	+	Candidate-39a	CAPTEscaffold_13771_44694	Candidate	11	10	0	1	ucgaaaaugaaagaacgcacc	ugccuucuuuuguuuucgaca	ucgaaaaugaaagaacgcaccauuaguaauggugccuucuuuuguuuucgaca
CAPTEscaffold_409	91750	91806	+	Candidate-39b	CAPTEscaffold_409_18892	Candidate	11	10	0	1	ucgaaaaugaaagaacgcacc	ccuucuuucguuuucgacauua	ucgaaaaugaaagaacgcaccauuaguaauggugccuucuuucguuuucgacauua
CAPTEscaffold_22815	717	773	+	Candidate-39c	CAPTEscaffold_22815_46346	Candidate	11	10	0	1	ucgaaaaugaaagaacgcacc	ccuucuuucguuuucgacauua	ucgaaaaugaaagaacgcaccauuaguaauggugccuucuuucguuuucgacauua
CAPTEscaffold_452	122249	122301	-	Candidate-40	CAPTEscaffold_452_22339	Candidate	16	8	0	8	ucggcggcaguggauugugacg	aucacaguccacugccgccga	ucggcggcaguggauugugacgauguagcucaucacaguccacugccgccga
CAPTEscaffold_251	215738	215792	+	Candidate-41	CAPTEscaffold_251_15906	Candidate	448	447	0	1	ucgggugucccuguaggugggcc	uccccuacugguccccuccuc	ucgggugucccuguaggugggcccaugaaaagguccccuacugguccccuccuc
CAPTEscaffold_35	182585	182645	+	Candidate-42	CAPTEscaffold_35_3565	Candidate	42	29	0	13	ucuaccugagaauauccacauu	guagauuuucucagguagacc	guagauuuucucagguagaccguguagacgguagacggucuaccugagaauauccacauu
CAPTEscaffold_377	186350	186400	-	Candidate-43	CAPTEscaffold_377_19163	Candidate	390	386	0	4	ucucccguugcucgauauucc	aauauugaacuuucgggaagca	ucucccguugcucgauauuccaugcaggaauauugaacuuucgggaagca
CAPTEscaffold_530	26802	26872	+	Candidate-44	CAPTEscaffold_530_24266	Candidate	1905	1892	0	13	acuccuuucggcuggcuccugu	aggagccagccgaaaggagugg	acuccuuucggcuggcuccugugucgcuucagccuuccaagcgacgcaaggagccagccgaaaggagugg
CAPTEscaffold_328	103473	103522	+	Candidate-45	CAPTEscaffold_328_19497	Candidate	23	21	0	2	ucugcaaucauaacgcacccc	agugcguuaugauugcagaga	agugcguuaugauugcagagaaauaauaucugcaaucauaacgcacccc
CAPTEscaffold_655	40905	40963	+	Candidate-46	CAPTEscaffold_655_26868	Candidate	17	16	0	1	ccugucaaucugagcacuugcc	aagugcucagauugacaaguac	ccugucaaucugagcacuugccauaaaguuuauggcaagugcucagauugacaaguac
CAPTEscaffold_35	443742	443799	+	Candidate-47	CAPTEscaffold_35_3577	Candidate	362	303	0	59	ucuguggcuccgagcuccucgucu	ggggagcuucugucacugga	ggggagcuucugucacuggaccucuuggcugguucuguggcuccgagcuccucgucu
CAPTEscaffold_324	173382	173440	-	Candidate-48	CAPTEscaffold_324_18360	Candidate	225	210	0	15	ucuuggaccucgggugcuugu	uaagccccuuugguaugagaaa	ucuuggaccucgggugcuuguguuucaauugcaucauaagccccuuugguaugagaaa
CAPTEscaffold_1308	9125	9184	-	Candidate-49	CAPTEscaffold_1308_33676	Candidate	10909	10908	0	1	agaagauuuaauaagauugggg	ccaauuuuauuaaauauucuag	ccaauuuuauuaaauauucuaggugcuuugaaacaauagaagauuuaauaagauugggg
CAPTEscaffold_60	277970	278028	+	Candidate-50a	CAPTEscaffold_60_5459	Candidate	6560	6395	0	165	agaagcacaugauguuggccacg	cggggucaacuuugugugcuug	cggggucaacuuugugugcuuguagcuguguaugcagaagcacaugauguuggccacg
CAPTEscaffold_324	171477	171535	-	Candidate-50b	CAPTEscaffold_324_18354	Candidate	6560	6395	0	165	agaagcacaugauguuggccacg	cggggucaacuuugugugcuug	cggggucaacuuugugugcuuguagcuguguaugcagaagcacaugauguuggccacg
CAPTEscaffold_463	120222	120273	+	Candidate-51	CAPTEscaffold_463_22033	Candidate	37	22	0	15	ugaaugacgucagugagccgaa	cucggcucacugacaucauuga	cucggcucacugacaucauugacaaugagugaaugacgucagugagccgaa
CAPTEscaffold_137	353803	353862	-	Candidate-52	CAPTEscaffold_137_8834	Candidate	34	33	0	1	ugaauuaugaauucccugccaga	gugagcggggaagaguaauuauc	gugagcggggaagaguaauuaucauaugauuaauuaugaauuaugaauucccugccaga
CAPTEscaffold_179	132900	132959	-	Candidate-53	CAPTEscaffold_179_12875	Candidate	14	12	0	2	ugaccggacagugcaaccugauu	aucagauuggcugucuggcauu	ugaccggacagugcaaccugauuaugucgguguuuuuaucagauuggcugucuggcauu
CAPTEscaffold_41	329981	330068	+	Candidate-54	CAPTEscaffold_41_4379	Candidate	18	13	2	3	ggagauuugaucgugcucggcga	caccagcacagcauuucuugac	caccagcacagcauuucuugacgaauuugaagaguacuugacaagccucuuuauuagaauuucuggagauuugaucgugcucggcga
CAPTEscaffold_154	17893	17955	+	Candidate-55	CAPTEscaffold_154_12069	Candidate	20	14	0	6	ugagcagucauagcccgcggcc	agcgggcuaugacuguucgu	agcgggcuaugacuguucgugguuaaaacaguuaugaccaugagcagucauagcccgcggcc
CAPTEscaffold_95	37985	38040	+	Candidate-56	CAPTEscaffold_95_7968	Candidate	19	17	0	2	agagcgcaucgcugauuggcu	ccaaucagcgacgcgcucu	agagcgcaucgcugauuggcugggggucagucagagccaaucagcgacgcgcucu
CAPTEscaffold_795	18362	18416	+	Candidate-57	CAPTEscaffold_795_28880	Candidate	137	129	0	8	ugaucuaugugaccuaugaccu	gucauaggucgcauaggucaca	ugaucuaugugaccuaugaccuaugcauguaggucauaggucgcauaggucaca
CAPTEscaffold_958	53172	53221	-	Candidate-58	CAPTEscaffold_958_29875	Candidate	64	35	0	29	agcaaauauuuuucgucggcgc	aucgacgaucaauacuugcca	aucgacgaucaauacuugccacaaaucagcaaauauuuuucgucggcgc
CAPTEscaffold_2	301375	301435	-	Candidate-59	CAPTEscaffold_2_177	Candidate	57	50	0	7	ugcacucgcuagagcccacacaccu	cuguguggguguagauucuugugccaca	ugcacucgcuagagcccacacaccuuuuaaugcuguguggguguagauucuugugccaca
CAPTEscaffold_20545	210	270	-	Candidate-60	CAPTEscaffold_20545_46059	Candidate	57	50	0	7	ugcacucgcuagagcccacacaccu	cuguguggguguagauucuugugccaca	ugcacucgcuagagcccacacaccuuuuaaugcuguguggguguagauucuugugccaca
CAPTEscaffold_284	108021	108078	+	Candidate-61	CAPTEscaffold_284_15974	Candidate	11	10	0	1	ugccuuacgacagccggaacug	agcacuggcuucguguggccgg	ugccuuacgacagccggaacugcagcucauucaacagcacuggcuucguguggccgg
CAPTEscaffold_146	6886	6950	-	Candidate-62	CAPTEscaffold_146_11393	Candidate	123	115	0	8	agcgaugaagauaaggacacac	gugccauuaucuucaucgcugc	agcgaugaagauaaggacacaccguaaacaugcaugaugagugugccauuaucuucaucgcugc
CAPTEscaffold_394	5119	5172	+	Candidate-63	CAPTEscaffold_394_20707	Candidate	27	19	0	8	ugcuuugaaacauuacuccuca	gggacaaugccucaaagcagu	gggacaaugccucaaagcagucaaaaggaacugcuuugaaacauuacuccuca
CAPTEscaffold_24	74834	74910	-	Candidate-64a	CAPTEscaffold_24_2918	Candidate	83	81	0	2	aggauuuuagcaacacccgaga	cuaggguguugcuaaaaaccuu	cuaggguguugcuaaaaaccuuccgaaacuuauuaggucucauuaagauuuggaaggauuuuagcaacacccgaga
CAPTEscaffold_96	283300	283360	+	Candidate-64b	CAPTEscaffold_96_9145	Candidate	193	181	0	12	uggcaucugacuugagacaauuc	uugucuccagucagauguccaua	uugucuccagucagauguccauauugcuucguccuaguggcaucugacuugagacaauuc
CAPTEscaffold_329	160786	160841	-	Candidate-64c	CAPTEscaffold_329_17006	Candidate	26	26	0	0	aggguucgagcaaugaauugug	caauucauugcuugaacccucc	caauucauugcuugaacccuccaauauuauaggaggguucgagcaaugaauugug
CAPTEscaffold_234	18734	18792	+	Candidate-65	CAPTEscaffold_234_15398	Candidate	1578	1570	0	8	agguuuugugagauguucauug	augaucauccuacaaaagcca	agguuuugugagauguucauuggauaagcacgcgccaaugaucauccuacaaaagcca
CAPTEscaffold_377	177544	177601	-	Candidate-66	CAPTEscaffold_377_19161	Candidate	47	46	0	1	ugugagaacaccacuugagcucug	gaggucaguggagcuccacguga	ugugagaacaccacuugagcucuguauccaaucagaggucaguggagcuccacguga
CAPTEscaffold_344	152302	152363	-	Candidate-67	CAPTEscaffold_344_18510	Candidate	23	19	0	4	uguuguuaggcugucgagccaga	ugacuugaucacuaaccgcaug	ugacuugaucacuaaccgcaugcuaauuuuccuuugcauguuguuaggcugucgagccaga
CAPTEscaffold_755	56869	56948	-	Candidate-68	CAPTEscaffold_755_28348	Candidate	55	54	0	1	uuacgaacuaucagcaauacugu	guauggcugauaguucguaagc	guauggcugauaguucguaagcaugcacguaguucaaugaggaaucauguucaugcuuacgaacuaucagcaauacugu
CAPTEscaffold_644	86275	86328	+	Candidate-69	CAPTEscaffold_644_25854	Candidate	26	22	0	4	guacgaaugcugaucacgugcu	ugcgucuucugcauucguugcu	guacgaaugcugaucacgugcucgguuccguugcgucuucugcauucguugcu
CAPTEscaffold_60	275031	275085	+	Candidate-70	CAPTEscaffold_60_5445	Candidate	28	25	0	3	uuagcacucaauguaauucgcg	gguuuuacauuuugagcucaua	gguuuuacauuuugagcucauaagacuaagcauuagcacucaauguaauucgcg
CAPTEscaffold_394	5237	5297	-	Candidate-72a	CAPTEscaffold_394_20722	Candidate	18657	18640	0	17	cuagucaggaugaugcaucccu	aggugcaucaccauggcuacgg	aggugcaucaccauggcuacggugcguuaugaucaggccuagucaggaugaugcaucccu
CAPTEscaffold_12304	225	285	+	Candidate-72b	CAPTEscaffold_12304_44295	Candidate	18657	18640	0	17	cuagucaggaugaugcaucccu	aggugcaucaccauggcuacgg	aggugcaucaccauggcuacggugcguuaugaucaggccuagucaggaugaugcaucccu
CAPTEscaffold_815	15754	15808	-	Candidate-73	CAPTEscaffold_815_29074	Candidate	26	15	0	11	auauacauguauagcucagaau	ucugagcuauacauguauuaucu	ucugagcuauacauguauuaucuagucacuagauauacauguauagcucagaau
CAPTEscaffold_361	160710	160773	+	Candidate-74	CAPTEscaffold_361_15273	Candidate	8	7	0	1	uucacguauagaauuguuaau	ucagcaauuccauacgugaaau	ucagcaauuccauacgugaaauaagaauuucuauuauuauuuuucacguauagaauuguuaau
CAPTEscaffold_168	42411	42474	+	Candidate-75	CAPTEscaffold_168_12407	Candidate	846	805	0	41	uucccucggacagaaacucuga	ucgagcuucgucagagagacg	ucgagcuucgucagagagacgaggacgcaauggcagcccuuuucccucggacagaaacucuga
CAPTEscaffold_46	542942	542998	-	Candidate-76	CAPTEscaffold_46_3553	Candidate	29	15	0	14	uucgaagucaacugauuagcga	uaaucaguugacuucguugac	uucgaagucaacugauuagcgaugacgccaguggcuaaucaguugacuucguugac
CAPTEscaffold_147	241439	241500	-	Candidate-77a	CAPTEscaffold_147_11165	Candidate	17	9	0	8	aucgagaucuaucagaauuaccu	aaauucugacagaucucaaacug	aucgagaucuaucagaauuaccuuuugaugcaaaaagcaaauucugacagaucucaaacug
CAPTEscaffold_493	103264	103325	-	Candidate-77b	CAPTEscaffold_493_23921	Candidate	15	9	0	6	aucgagaucuaucagaauuaccu	uaauucugacagaucucuaacug	aucgagaucuaucagaauuaccuuuugaugcaaaaagcuaauucugacagaucucuaacug
CAPTEscaffold_3352	965	1026	+	Candidate-78	CAPTEscaffold_3352_39088	Candidate	24	22	0	2	aucguucuugguaacauuucca	aaauguuaccaagaacgggccca	aucguucuugguaacauuuccaucagcggaucagauggaaauguuaccaagaacgggccca
CAPTEscaffold_563	100472	100561	-	Candidate-79	CAPTEscaffold_563_23774	Candidate	702	559	0	143	uucuagaacuuugccaagaacu	guauuggcacugguucuagaaca	guauuggcacugguucuagaacauccccaagaacuacaacuacaccugggaaugguauuggcacugguucuagaacuuugccaagaacu
CAPTEscaffold_2218	7363	7422	+	Candidate-80	CAPTEscaffold_2218_35830	Candidate	51	29	0	22	gugaguuugauuuuucugaauu	uucggaauuuuuuuuaaacuuc	gugaguuugauuuuucugaauuaggauuuguaauuaauucggaauuuuuuuuaaacuuc
CAPTEscaffold_17	755876	755942	-	Candidate-81	CAPTEscaffold_17_2729	Candidate	3171	3164	2	5	augaugucacaauugacugca	cagucagugaugacaucauu	augaugucacaauugacugcaguugauguugaguccuuuggugaugcagucagugaugacaucauu
CAPTEscaffold_877	6375	6435	-	Candidate-82	CAPTEscaffold_877_30112	Candidate	920	912	0	8	augccugucaugcucuuuguuu	acucugagcugagcagucuuca	acucugagcugagcagucuucaugcaacucuaaucgugaugccugucaugcucuuuguuu
CAPTEscaffold_281	77120	77175	-	Candidate-83	CAPTEscaffold_281_15882	Candidate	88	87	0	1	cuggacgcgggugacuaccucu	aaccagucagccggucucagg	aaccagucagccggucucagggucauugacccccuggacgcgggugacuaccucu
CAPTEscaffold_264	192009	192077	-	Candidate-84	CAPTEscaffold_264_14680	Candidate	173	171	0	2	uuggcacuguguccgugagcgu	cgcgcacugacgcugucgucaag	cgcgcacugacgcugucgucaagaaacaugcaaaagcuauuugagcuuggcacuguguccgugagcgu
CAPTEscaffold_65	270173	270233	-	Candidate-85	CAPTEscaffold_65_5264	Candidate	10	9	0	1	augucaaaagagaaccuccugc	cggacgcuccucuugaccucc	cggacgcuccucuugaccuccuguucagucagaaauggaugucaaaagagaaccuccugc
CAPTEscaffold_78	235077	235135	-	Candidate-86	CAPTEscaffold_78_6772	Candidate	8	7	0	1	auuaugaucaugguaacagaau	ucuguuaccaugaucauaauc	ucuguuaccaugaucauaaucauaaugaucauuaugauuaugaucaugguaacagaau
CAPTEscaffold_759	5264	5331	-	Candidate-87	CAPTEscaffold_759_23463	Candidate	30	29	0	1	auugauauucuguugacacauc	uguaucaacuaaauaucaacau	auugauauucuguugacacaucagccaaauaucauuauugauggauguaucaacuaaauaucaacau
CAPTEscaffold_475	12876	12939	+	Candidate-88a	CAPTEscaffold_475_21078	Candidate	37	32	0	5	uuugcuagaaaccuuccgaaacu	uuucggaagguuuuagcaccacc	uuugcuagaaaccuuccgaaacuuauugagaccuaauaaguuucggaagguuuuagcaccacc
CAPTEscaffold_51	566613	566676	+	Candidate-88b	CAPTEscaffold_51_5558	Candidate	37	32	0	5	uuugcuagaaaccuuccgaaacu	uuucggaagguuuuagcaccacc	uuugcuagaaaccuuccgaaacuuauugagaccuaauaaguuucggaagguuuuagcaccacc
CAPTEscaffold_234	20072	20132	+	Candidate-89	CAPTEscaffold_234_15402	Candidate	2197	1904	0	293	auugguguaauuaugaugucuucg	uaaggcaucguuuacaccacgu	auugguguaauuaugaugucuucguacguaaauacaucuaaggcaucguuuacaccacgu
CAPTEscaffold_44	534613	534668	-	Candidate-90	CAPTEscaffold_44_4619	Candidate	108	107	0	1	uuugugaucuuguguaauacu	auuacacaagaccacaaaacc	uuugugaucuuguguaauacugguaucauacaguauuacacaagaccacaaaacc
CAPTEscaffold_1377	23530	23590	-	Candidate-91	CAPTEscaffold_1377_33899	Candidate	36	35	0	1	uuuuguaacugcauaauucuacu	uaaauauucagcuacagaauc	uuuuguaacugcauaauucuacucggcuuugccucggaguaaauauucagcuacagaauc
