# Supplementary material for: The Small RNA Universe of Capitella teleta
Source: Front Mol Biosci. 2022 Feb 25;9:802814. doi: 10.3389/fmolb.2022.802814 (PMC8915122; doi:10.3389/fmolb.2022.802814)
Supplement: Supplementary file 1 [file DataSheet1.ZIP › Supplement/SupFile1_smallRNA_loci.txt]

CAPTEscaffold_7351	5820	6302	cluster1
CAPTEscaffold_203	237051	237326	cluster1
CAPTEscaffold_58	257867	259663	cluster1
CAPTEscaffold_19	178787	179222	cluster1
CAPTEscaffold_343	65178	65522	cluster1
CAPTEscaffold_25200	4	238	cluster1
CAPTEscaffold_534	12366	12737	cluster1
CAPTEscaffold_534	64772	65436	cluster1
CAPTEscaffold_537	20152	21525	cluster1
CAPTEscaffold_1008	21572	21651	cluster1
CAPTEscaffold_207	154837	155016	cluster1
CAPTEscaffold_24	470725	471148	cluster1
CAPTEscaffold_282	245684	246821	cluster1
CAPTEscaffold_4111	7003	7666	cluster1
CAPTEscaffold_730	65977	66187	cluster1
CAPTEscaffold_119	48507	48641	cluster1
CAPTEscaffold_472	114436	114787	cluster1
CAPTEscaffold_63	104854	104943	cluster1
CAPTEscaffold_38	59955	60176	cluster1
CAPTEscaffold_878	29766	30277	cluster1
CAPTEscaffold_117	301168	301302	cluster1
CAPTEscaffold_2875	5664	6446	cluster1
CAPTEscaffold_701	102619	105920	cluster1
CAPTEscaffold_114	103086	105075	cluster1
CAPTEscaffold_467	169022	169558	cluster1
CAPTEscaffold_616	82484	82870	cluster1
CAPTEscaffold_2	578624	579190	cluster1
CAPTEscaffold_21483	4	618	cluster1
CAPTEscaffold_156	265673	267335	cluster1
CAPTEscaffold_1979	33949	34382	cluster1
CAPTEscaffold_47	487649	487903	cluster1
CAPTEscaffold_641	18495	19325	cluster1
CAPTEscaffold_641	23570	23707	cluster1
CAPTEscaffold_686	36972	37306	cluster1
CAPTEscaffold_726	63227	63680	cluster1
CAPTEscaffold_2	664986	665035	cluster1
CAPTEscaffold_1258	32657	33190	cluster1
CAPTEscaffold_2816	2179	2393	cluster1
CAPTEscaffold_27668	545	755	cluster1
CAPTEscaffold_373	114868	115078	cluster1
CAPTEscaffold_34	490207	490577	cluster1
CAPTEscaffold_740	17494	17715	cluster1
CAPTEscaffold_199	43801	44862	cluster1
CAPTEscaffold_2	1240458	1240550	cluster1
CAPTEscaffold_2	1241967	1242145	cluster1
CAPTEscaffold_487	5082	5353	cluster1
CAPTEscaffold_701	95724	96817	cluster1
CAPTEscaffold_895	46558	46803	cluster1
CAPTEscaffold_188	238904	239032	cluster1
CAPTEscaffold_441	47875	48462	cluster1
CAPTEscaffold_535	25908	26048	cluster1
CAPTEscaffold_215	70901	71600	cluster1
CAPTEscaffold_27	106783	107309	cluster1
CAPTEscaffold_755	42355	42679	cluster1
CAPTEscaffold_286	2000	2162	cluster1
CAPTEscaffold_31	576133	576715	cluster1
CAPTEscaffold_116	111326	111878	cluster1
CAPTEscaffold_3941	5426	5803	cluster1
CAPTEscaffold_10	729625	730032	cluster1
CAPTEscaffold_1167	15999	16282	cluster1
CAPTEscaffold_28288	324	507	cluster1
CAPTEscaffold_459	124377	124450	cluster1
CAPTEscaffold_714	30766	31067	cluster1
CAPTEscaffold_102	321028	321144	cluster1
CAPTEscaffold_12	392631	393034	cluster1
CAPTEscaffold_2979	1357	2276	cluster1
CAPTEscaffold_239	57515	57639	cluster1
CAPTEscaffold_108	48705	49886	cluster1
CAPTEscaffold_11	302541	304946	cluster1
CAPTEscaffold_490	78544	79617	cluster1
CAPTEscaffold_355	166255	166599	cluster1
CAPTEscaffold_119	256709	257033	cluster1
CAPTEscaffold_5834	6488	6934	cluster1
CAPTEscaffold_683	101156	101624	cluster1
CAPTEscaffold_127	202244	202605	cluster1
CAPTEscaffold_41	463028	463447	cluster1
CAPTEscaffold_142	204242	204340	cluster1
CAPTEscaffold_295	35418	35705	cluster1
CAPTEscaffold_34	80742	80851	cluster1
CAPTEscaffold_4387	1045	1154	cluster1
CAPTEscaffold_561	64410	64931	cluster1
CAPTEscaffold_711	40512	40782	cluster1
CAPTEscaffold_287	59239	59287	cluster1
CAPTEscaffold_1541	2025	2508	cluster1
CAPTEscaffold_234	267081	267745	cluster1
CAPTEscaffold_1	1035172	1035443	cluster1
CAPTEscaffold_149	418794	420771	cluster1
CAPTEscaffold_108	218027	218077	cluster1
CAPTEscaffold_17579	750	1607	cluster1
CAPTEscaffold_6231	5635	5788	cluster1
CAPTEscaffold_186	302980	303334	cluster1
CAPTEscaffold_416	72429	72978	cluster1
CAPTEscaffold_535	94723	96199	cluster1
CAPTEscaffold_17599	237	662	cluster1
CAPTEscaffold_457	34648	35098	cluster1
CAPTEscaffold_100	46499	48108	cluster1
CAPTEscaffold_2510	9554	9686	cluster1
CAPTEscaffold_835	58943	62320	cluster1
CAPTEscaffold_1125	45406	45723	cluster1
CAPTEscaffold_7	471418	472104	cluster1
CAPTEscaffold_38	602034	602209	cluster1
CAPTEscaffold_70	221358	221402	cluster1
CAPTEscaffold_11486	892	1366	cluster1
CAPTEscaffold_558	89764	90123	cluster1
CAPTEscaffold_553	58422	58793	cluster1
CAPTEscaffold_874	53699	53829	cluster1
CAPTEscaffold_2926	381	641	cluster1
CAPTEscaffold_44	73303	73612	cluster1
CAPTEscaffold_9520	3978	4255	cluster1
CAPTEscaffold_617	95476	98347	cluster1
CAPTEscaffold_31	95024	95528	cluster1
CAPTEscaffold_345	197106	198858	cluster1
CAPTEscaffold_251	264704	265213	cluster1
CAPTEscaffold_843	53025	53153	cluster1
CAPTEscaffold_20302	1345	1590	cluster1
CAPTEscaffold_11400	507	1054	cluster1
CAPTEscaffold_3757	7435	7947	cluster1
CAPTEscaffold_140	35228	36484	cluster1
CAPTEscaffold_32	188525	190562	cluster1
CAPTEscaffold_2048	4352	4876	cluster1
CAPTEscaffold_501	3506	6865	cluster1
CAPTEscaffold_780	50320	52557	cluster1
CAPTEscaffold_143	56497	56801	cluster1
CAPTEscaffold_390	201219	201408	cluster1
CAPTEscaffold_14	112801	112893	cluster1
CAPTEscaffold_14	114961	115053	cluster1
CAPTEscaffold_149	287235	287677	cluster1
CAPTEscaffold_27	390397	390817	cluster1
CAPTEscaffold_443	56311	56391	cluster1
CAPTEscaffold_492	158571	158836	cluster1
CAPTEscaffold_361	159406	160979	cluster1
CAPTEscaffold_90	353766	353900	cluster1
CAPTEscaffold_365	157479	157616	cluster1
CAPTEscaffold_8	268520	268589	cluster1
CAPTEscaffold_92	109063	109538	cluster1
CAPTEscaffold_1887	1191	1591	cluster1
CAPTEscaffold_435	62939	63339	cluster1
CAPTEscaffold_34	319512	319836	cluster1
CAPTEscaffold_405	160019	160328	cluster1
CAPTEscaffold_646	119176	119832	cluster1
CAPTEscaffold_9	269958	270123	cluster1
CAPTEscaffold_298	151201	151488	cluster1
CAPTEscaffold_966	45402	45728	cluster1
CAPTEscaffold_239	121298	121867	cluster1
CAPTEscaffold_827	55699	56638	cluster1
CAPTEscaffold_3734	7699	8219	cluster1
CAPTEscaffold_5	289807	290033	cluster1
CAPTEscaffold_901	72676	73785	cluster1
CAPTEscaffold_507	146061	146259	cluster1
CAPTEscaffold_184	127111	128055	cluster1
CAPTEscaffold_1146	28582	29904	cluster1
CAPTEscaffold_13796	1973	2921	cluster1
CAPTEscaffold_5352	1191	1244	cluster1
CAPTEscaffold_127	70876	74495	cluster1
CAPTEscaffold_8454	179	928	cluster1
CAPTEscaffold_223	279873	280113	cluster1
CAPTEscaffold_1457	8790	14956	cluster1
CAPTEscaffold_25	258797	259164	cluster1
CAPTEscaffold_47	520003	521003	cluster1
CAPTEscaffold_473	62111	62546	cluster1
CAPTEscaffold_1024	16963	18293	cluster1
CAPTEscaffold_35	368375	368556	cluster1
CAPTEscaffold_738	54899	55791	cluster1
CAPTEscaffold_1	115205	115659	cluster1
CAPTEscaffold_865	9419	9921	cluster1
CAPTEscaffold_252	237854	238361	cluster1
CAPTEscaffold_912	18099	18303	cluster1
CAPTEscaffold_57	488199	488638	cluster1
CAPTEscaffold_960	57233	57578	cluster1
CAPTEscaffold_58	102838	103138	cluster1
CAPTEscaffold_30214	211	377	cluster1
CAPTEscaffold_474	135088	135191	cluster1
CAPTEscaffold_121	381140	382336	cluster1
CAPTEscaffold_4	100300	100579	cluster1
CAPTEscaffold_498	153528	153988	cluster1
CAPTEscaffold_61	376522	377193	cluster1
CAPTEscaffold_31412	674	929	cluster1
CAPTEscaffold_783	50967	51725	cluster1
CAPTEscaffold_178	43661	44464	cluster1
CAPTEscaffold_9618	200	400	cluster1
CAPTEscaffold_175	317133	317919	cluster1
CAPTEscaffold_1726	7943	8370	cluster1
CAPTEscaffold_248	27019	31492	cluster1
CAPTEscaffold_334	126636	127824	cluster1
CAPTEscaffold_1	276328	276959	cluster1
CAPTEscaffold_114	191889	192790	cluster1
CAPTEscaffold_511	170252	170772	cluster1
CAPTEscaffold_3993	5014	5097	cluster1
CAPTEscaffold_26	515375	515542	cluster1
CAPTEscaffold_704	9351	10126	cluster1
CAPTEscaffold_5918	6382	6735	cluster1
CAPTEscaffold_909	23405	23790	cluster1
CAPTEscaffold_240	164795	165598	cluster1
CAPTEscaffold_665	22672	23219	cluster1
CAPTEscaffold_1024	65215	65910	cluster1
CAPTEscaffold_31	333398	334619	cluster1
CAPTEscaffold_221	194318	194592	cluster1
CAPTEscaffold_307	204414	205497	cluster1
CAPTEscaffold_63	39685	40252	cluster1
CAPTEscaffold_359	90110	91101	cluster1
CAPTEscaffold_662	99562	99843	cluster1
CAPTEscaffold_29	402143	402186	cluster1
CAPTEscaffold_299	121816	122033	cluster1
CAPTEscaffold_482	126863	127470	cluster1
CAPTEscaffold_8466	4648	4887	cluster1
CAPTEscaffold_200	260455	260659	cluster1
CAPTEscaffold_121	132695	133248	cluster1
CAPTEscaffold_6	639494	639723	cluster1
CAPTEscaffold_31	709979	710696	cluster1
CAPTEscaffold_517	99911	101270	cluster1
CAPTEscaffold_142	296687	296978	cluster1
CAPTEscaffold_40	429341	429547	cluster1
CAPTEscaffold_813	47251	48910	cluster1
CAPTEscaffold_797	6808	7303	cluster1
CAPTEscaffold_828	14116	15329	cluster1
CAPTEscaffold_901	40292	40396	cluster1
CAPTEscaffold_331	39851	39970	cluster1
CAPTEscaffold_1	895104	896372	cluster1
CAPTEscaffold_138	223501	223857	cluster1
CAPTEscaffold_3862	7358	7715	cluster1
CAPTEscaffold_113	13915	14035	cluster1
CAPTEscaffold_95	210815	210871	cluster1
CAPTEscaffold_32	116039	116348	cluster1
CAPTEscaffold_365	105681	106060	cluster1
CAPTEscaffold_1024	25058	25399	cluster1
CAPTEscaffold_19	174320	175452	cluster1
CAPTEscaffold_688	59560	59975	cluster1
CAPTEscaffold_4931	6693	7217	cluster1
CAPTEscaffold_7	312097	312355	cluster1
CAPTEscaffold_1342	28527	28730	cluster1
CAPTEscaffold_9511	1614	1805	cluster1
CAPTEscaffold_489	18857	19168	cluster1
CAPTEscaffold_821	49225	49433	cluster1
CAPTEscaffold_384	198963	199496	cluster1
CAPTEscaffold_250	97855	99321	cluster1
CAPTEscaffold_3718	1199	2665	cluster1
CAPTEscaffold_142	172093	173384	cluster1
CAPTEscaffold_7941	1914	2148	cluster1
CAPTEscaffold_622	33771	34205	cluster1
CAPTEscaffold_645	85199	85742	cluster1
CAPTEscaffold_57	10815	12364	cluster1
CAPTEscaffold_207	142388	142583	cluster1
CAPTEscaffold_28	659413	659947	cluster1
CAPTEscaffold_40	181292	181445	cluster1
CAPTEscaffold_2364	3728	4396	cluster1
CAPTEscaffold_2602	1306	1766	cluster1
CAPTEscaffold_24	634627	635855	cluster1
CAPTEscaffold_726	35073	35210	cluster1
CAPTEscaffold_113	172089	173016	cluster1
CAPTEscaffold_54	143988	144873	cluster1
CAPTEscaffold_135	342800	343390	cluster1
CAPTEscaffold_222	205915	206416	cluster1
CAPTEscaffold_145	192833	193205	cluster1
CAPTEscaffold_1363	54385	55167	cluster1
CAPTEscaffold_702	17861	18023	cluster1
CAPTEscaffold_364	97579	97861	cluster1
CAPTEscaffold_104	265535	267573	cluster1
CAPTEscaffold_69	284686	286181	cluster1
CAPTEscaffold_123	391337	391504	cluster1
CAPTEscaffold_222	235960	239084	cluster1
CAPTEscaffold_211	242456	242513	cluster1
CAPTEscaffold_1587	7925	8747	cluster1
CAPTEscaffold_167	197527	197754	cluster1
CAPTEscaffold_180	48888	49480	cluster1
CAPTEscaffold_1123	19227	19802	cluster1
CAPTEscaffold_208	207980	209034	cluster1
CAPTEscaffold_865	5809	7323	cluster1
CAPTEscaffold_100	125479	127135	cluster1
CAPTEscaffold_6895	5382	6466	cluster1
CAPTEscaffold_36	312440	313903	cluster1
CAPTEscaffold_48	79776	79829	cluster1
CAPTEscaffold_9666	213	1157	cluster1
CAPTEscaffold_16191	8	132	cluster1
CAPTEscaffold_60	10894	11017	cluster1
CAPTEscaffold_489	158524	158966	cluster1
CAPTEscaffold_653	10258	10511	cluster1
CAPTEscaffold_336	180480	180671	cluster1
CAPTEscaffold_1226	10920	11574	cluster1
CAPTEscaffold_483	154453	154779	cluster1
CAPTEscaffold_173	103155	103333	cluster1
CAPTEscaffold_124	388117	388186	cluster1
CAPTEscaffold_1026	26466	26663	cluster1
CAPTEscaffold_923	42068	43718	cluster1
CAPTEscaffold_47	339365	339454	cluster1
CAPTEscaffold_182	51146	52337	cluster1
CAPTEscaffold_610	15852	15936	cluster1
CAPTEscaffold_370	61089	62841	cluster1
CAPTEscaffold_40	304236	304319	cluster1
CAPTEscaffold_114	318859	319227	cluster1
CAPTEscaffold_66	150720	151796	cluster1
CAPTEscaffold_1436	12929	13744	cluster1
CAPTEscaffold_1098	24931	26670	cluster1
CAPTEscaffold_3264	9198	9291	cluster1
CAPTEscaffold_2017	6315	6885	cluster1
CAPTEscaffold_76	124748	125186	cluster1
CAPTEscaffold_536	52215	53825	cluster1
CAPTEscaffold_7131	5633	5987	cluster1
CAPTEscaffold_139	357247	358133	cluster1
CAPTEscaffold_28359	823	1272	cluster1
CAPTEscaffold_34991	0	132	cluster1
CAPTEscaffold_11603	719	945	cluster1
CAPTEscaffold_12459	2879	3126	cluster1
CAPTEscaffold_415	36247	36451	cluster1
CAPTEscaffold_329	86294	87445	cluster1
CAPTEscaffold_7	438904	439415	cluster1
CAPTEscaffold_14983	78	153	cluster1
CAPTEscaffold_161	148693	148753	cluster1
CAPTEscaffold_1812	11041	11101	cluster1
CAPTEscaffold_127	306896	307034	cluster1
CAPTEscaffold_169	11739	12021	cluster1
CAPTEscaffold_8516	1739	2054	cluster1
CAPTEscaffold_70	125302	125396	cluster1
CAPTEscaffold_973	29673	29959	cluster1
CAPTEscaffold_577	29226	29443	cluster1
CAPTEscaffold_162	72637	74017	cluster1
CAPTEscaffold_180	154201	154374	cluster1
CAPTEscaffold_31635	681	1137	cluster1
CAPTEscaffold_57	494107	494305	cluster1
CAPTEscaffold_263	200218	200411	cluster1
CAPTEscaffold_201	129414	129498	cluster1
CAPTEscaffold_243	135812	136220	cluster1
CAPTEscaffold_2916	339	576	cluster1
CAPTEscaffold_8	379395	380959	cluster1
CAPTEscaffold_9	496286	496939	cluster1
CAPTEscaffold_18705	680	821	cluster1
CAPTEscaffold_555	55588	55980	cluster1
CAPTEscaffold_8	619082	619789	cluster1
CAPTEscaffold_311	136293	136472	cluster1
CAPTEscaffold_48	556019	556305	cluster1
CAPTEscaffold_10	450316	450669	cluster1
CAPTEscaffold_1297	19339	19456	cluster1
CAPTEscaffold_7	129292	129356	cluster1
CAPTEscaffold_141	106626	106967	cluster1
CAPTEscaffold_2050	5895	6176	cluster1
CAPTEscaffold_10553	866	960	cluster1
CAPTEscaffold_383	193386	193893	cluster1
CAPTEscaffold_260	5688	6211	cluster1
CAPTEscaffold_80	444628	444806	cluster1
CAPTEscaffold_102	305520	305967	cluster1
CAPTEscaffold_163	237045	237402	cluster1
CAPTEscaffold_27364	590	957	cluster1
CAPTEscaffold_63	80039	80178	cluster1
CAPTEscaffold_171	59519	59667	cluster1
CAPTEscaffold_6	702369	702538	cluster1
CAPTEscaffold_129	87242	87287	cluster1
CAPTEscaffold_96	162553	162758	cluster1
CAPTEscaffold_148	375896	376187	cluster1
CAPTEscaffold_809	32656	32716	cluster1
CAPTEscaffold_330	41788	42527	cluster1
CAPTEscaffold_50	89033	89495	cluster1
CAPTEscaffold_17262	1191	1268	cluster1
CAPTEscaffold_251	126736	127021	cluster1
CAPTEscaffold_9255	266	714	cluster1
CAPTEscaffold_176	126908	128000	cluster1
CAPTEscaffold_659	58849	59321	cluster1
CAPTEscaffold_202	247036	247473	cluster1
CAPTEscaffold_99	86774	87276	cluster1
CAPTEscaffold_122	59160	59334	cluster1
CAPTEscaffold_84	528199	528346	cluster1
CAPTEscaffold_130	45455	46442	cluster1
CAPTEscaffold_139	148758	148915	cluster1
CAPTEscaffold_232	255420	255602	cluster1
CAPTEscaffold_384	26413	26631	cluster1
CAPTEscaffold_582	5512	6942	cluster1
CAPTEscaffold_174	226726	228223	cluster1
CAPTEscaffold_68	420327	421783	cluster1
CAPTEscaffold_284	234586	235087	cluster1
CAPTEscaffold_16	772054	772421	cluster1
CAPTEscaffold_210	256714	256761	cluster1
CAPTEscaffold_792	43727	44384	cluster1
CAPTEscaffold_904	21407	21815	cluster1
CAPTEscaffold_166	147078	150783	cluster1
CAPTEscaffold_1197	16529	16991	cluster1
CAPTEscaffold_89	37945	39608	cluster1
CAPTEscaffold_991	45784	46191	cluster1
CAPTEscaffold_4021	635	973	cluster1
CAPTEscaffold_660	96790	96831	cluster1
CAPTEscaffold_181	185508	185615	cluster1
CAPTEscaffold_461	1975	2056	cluster1
CAPTEscaffold_163	367873	370098	cluster1
CAPTEscaffold_201	160588	160805	cluster1
CAPTEscaffold_249	256501	256568	cluster1
CAPTEscaffold_36	225292	225466	cluster1
CAPTEscaffold_256	237944	238870	cluster1
CAPTEscaffold_58	343416	343708	cluster1
CAPTEscaffold_18592	721	1605	cluster1
CAPTEscaffold_28	236578	237462	cluster1
CAPTEscaffold_53	158137	160370	cluster1
CAPTEscaffold_193	288899	289219	cluster1
CAPTEscaffold_254	237297	237812	cluster1
CAPTEscaffold_744	73503	77776	cluster1
CAPTEscaffold_206	292353	292978	cluster1
CAPTEscaffold_6416	6386	6742	cluster1
CAPTEscaffold_456	48011	48214	cluster1
CAPTEscaffold_59	41765	41874	cluster1
CAPTEscaffold_68	2097	2322	cluster1
CAPTEscaffold_277	220968	221091	cluster1
CAPTEscaffold_15	371931	372493	cluster1
CAPTEscaffold_866	43357	44178	cluster1
CAPTEscaffold_948	33000	33585	cluster1
CAPTEscaffold_396	507	684	cluster1
CAPTEscaffold_7	758242	758692	cluster1
CAPTEscaffold_1059	35695	35876	cluster1
CAPTEscaffold_148	218753	218962	cluster1
CAPTEscaffold_159	43018	43399	cluster1
CAPTEscaffold_276	26453	26729	cluster1
CAPTEscaffold_17	694235	695076	cluster1
CAPTEscaffold_150	72602	72801	cluster1
CAPTEscaffold_415	61568	63102	cluster1
CAPTEscaffold_125	133635	133743	cluster1
CAPTEscaffold_54	395997	396511	cluster1
CAPTEscaffold_4930	7289	7433	cluster1
CAPTEscaffold_5	453045	453372	cluster1
CAPTEscaffold_174	392429	395002	cluster1
CAPTEscaffold_2	1298583	1299211	cluster1
CAPTEscaffold_703	45412	46363	cluster1
CAPTEscaffold_11123	26	792	cluster1
CAPTEscaffold_42	395455	395841	cluster1
CAPTEscaffold_26	514107	514412	cluster1
CAPTEscaffold_109	71445	71640	cluster1
CAPTEscaffold_861	68110	68332	cluster1
CAPTEscaffold_268	81903	82310	cluster1
CAPTEscaffold_545	81527	82263	cluster1
CAPTEscaffold_213	119649	120585	cluster1
CAPTEscaffold_390	10560	11949	cluster1
CAPTEscaffold_775	78858	78953	cluster1
CAPTEscaffold_45834	424	769	cluster1
CAPTEscaffold_630	32680	33160	cluster1
CAPTEscaffold_7973	5717	5865	cluster1
CAPTEscaffold_250	117518	117802	cluster1
CAPTEscaffold_13	750048	751910	cluster1
CAPTEscaffold_2235	11129	11283	cluster1
CAPTEscaffold_418	69446	71446	cluster1
CAPTEscaffold_20	74482	74701	cluster1
CAPTEscaffold_138	236288	237054	cluster1
CAPTEscaffold_54	28920	30296	cluster1
CAPTEscaffold_319	90765	90845	cluster1
CAPTEscaffold_498	26743	28362	cluster1
CAPTEscaffold_8	250991	251566	cluster1
CAPTEscaffold_21	326198	326474	cluster1
CAPTEscaffold_17	50710	51026	cluster1
CAPTEscaffold_720	93578	93657	cluster2
CAPTEscaffold_243	196600	197199	cluster2
CAPTEscaffold_399	100349	100617	cluster2
CAPTEscaffold_43170	359	628	cluster2
CAPTEscaffold_165	64759	64816	cluster2
CAPTEscaffold_1874	14682	14726	cluster2
CAPTEscaffold_13	586768	586934	cluster2
CAPTEscaffold_8484	2404	2524	cluster2
CAPTEscaffold_158	189371	189711	cluster2
CAPTEscaffold_27792	753	1197	cluster2
CAPTEscaffold_933	29982	30170	cluster2
CAPTEscaffold_15	611234	612383	cluster2
CAPTEscaffold_2	1123676	1124162	cluster2
CAPTEscaffold_208	36476	36890	cluster2
CAPTEscaffold_576	86619	87369	cluster2
CAPTEscaffold_424	188753	189472	cluster2
CAPTEscaffold_47	455306	456353	cluster2
CAPTEscaffold_22552	114	1261	cluster2
CAPTEscaffold_3870	6205	7551	cluster2
CAPTEscaffold_1	700541	700661	cluster2
CAPTEscaffold_332	95035	95601	cluster2
CAPTEscaffold_10939	232	1189	cluster2
CAPTEscaffold_2242	3076	3482	cluster2
CAPTEscaffold_3595	6063	6105	cluster2
CAPTEscaffold_867	49826	49900	cluster2
CAPTEscaffold_156	154342	155140	cluster2
CAPTEscaffold_593	118104	118182	cluster2
CAPTEscaffold_64	368103	368262	cluster2
CAPTEscaffold_70	209871	210578	cluster2
CAPTEscaffold_854	76353	76588	cluster2
CAPTEscaffold_140	326447	326867	cluster2
CAPTEscaffold_217	157576	158690	cluster2
CAPTEscaffold_316	309402	310216	cluster2
CAPTEscaffold_50	3722	4365	cluster2
CAPTEscaffold_79	165638	166235	cluster2
CAPTEscaffold_219	20689	21129	cluster2
CAPTEscaffold_81	436545	436642	cluster2
CAPTEscaffold_147	260124	260207	cluster2
CAPTEscaffold_273	228298	228894	cluster2
CAPTEscaffold_3416	6459	6571	cluster2
CAPTEscaffold_63	489118	491427	cluster2
CAPTEscaffold_9919	389	838	cluster2
CAPTEscaffold_6700	1098	1309	cluster2
CAPTEscaffold_443	78169	78388	cluster2
CAPTEscaffold_66	92617	92834	cluster2
CAPTEscaffold_22860	992	1088	cluster2
CAPTEscaffold_4950	515	1660	cluster2
CAPTEscaffold_35107	416	1153	cluster2
CAPTEscaffold_1534	20936	20990	cluster2
CAPTEscaffold_37	340733	340787	cluster2
CAPTEscaffold_379	45033	45078	cluster2
CAPTEscaffold_777	41219	41264	cluster2
CAPTEscaffold_322	102533	103247	cluster2
CAPTEscaffold_40242	182	226	cluster2
CAPTEscaffold_1828	7843	8237	cluster2
CAPTEscaffold_22	320975	321373	cluster2
CAPTEscaffold_916	19337	19418	cluster2
CAPTEscaffold_155	113906	114066	cluster2
CAPTEscaffold_289	91360	91548	cluster2
CAPTEscaffold_458	86542	86587	cluster2
CAPTEscaffold_852	37669	37787	cluster2
CAPTEscaffold_206	162425	162653	cluster2
CAPTEscaffold_42	385875	387024	cluster2
CAPTEscaffold_611	92285	92755	cluster2
CAPTEscaffold_629	47329	48153	cluster2
CAPTEscaffold_19	701727	708970	cluster2
CAPTEscaffold_7868	6177	6319	cluster2
CAPTEscaffold_153	29348	29393	cluster2
CAPTEscaffold_503	75833	75878	cluster2
CAPTEscaffold_3255	35403	35752	cluster2
CAPTEscaffold_144	166887	167157	cluster2
CAPTEscaffold_292	163395	163908	cluster2
CAPTEscaffold_76	433243	433498	cluster2
CAPTEscaffold_8125	2266	2423	cluster2
CAPTEscaffold_135	266233	267981	cluster2
CAPTEscaffold_384	75844	81935	cluster2
CAPTEscaffold_913	52127	53058	cluster2
CAPTEscaffold_3262	5420	8129	cluster2
CAPTEscaffold_816	25276	27630	cluster2
CAPTEscaffold_1225	53710	53799	cluster2
CAPTEscaffold_1135	6112	6284	cluster2
CAPTEscaffold_9519	1275	1325	cluster2
CAPTEscaffold_90	225440	227579	cluster2
CAPTEscaffold_36	398937	399331	cluster2
CAPTEscaffold_122	162890	163251	cluster2
CAPTEscaffold_334	54020	54423	cluster2
CAPTEscaffold_427	52998	53059	cluster2
CAPTEscaffold_246	138800	139137	cluster2
CAPTEscaffold_56	62071	62495	cluster2
CAPTEscaffold_2557	1741	2352	cluster2
CAPTEscaffold_60	210457	211994	cluster2
CAPTEscaffold_39	518438	518576	cluster2
CAPTEscaffold_63	519216	519322	cluster2
CAPTEscaffold_2644	9968	10106	cluster2
CAPTEscaffold_2842	8611	8989	cluster2
CAPTEscaffold_592	63574	63952	cluster2
CAPTEscaffold_264	180855	181727	cluster2
CAPTEscaffold_468	3374	4943	cluster2
CAPTEscaffold_1066	14225	14537	cluster2
CAPTEscaffold_376	62702	62989	cluster2
CAPTEscaffold_12361	2490	2614	cluster2
CAPTEscaffold_385	129519	129839	cluster2
CAPTEscaffold_1291	22928	24025	cluster2
CAPTEscaffold_889	49098	49259	cluster2
CAPTEscaffold_54	225517	225675	cluster2
CAPTEscaffold_112	132334	132604	cluster2
CAPTEscaffold_430	57716	58157	cluster2
CAPTEscaffold_468	119352	119508	cluster2
CAPTEscaffold_260	81730	81901	cluster2
CAPTEscaffold_538	6537	6755	cluster2
CAPTEscaffold_234	58729	59001	cluster2
CAPTEscaffold_3522	2737	2861	cluster2
CAPTEscaffold_12108	2576	3194	cluster2
CAPTEscaffold_294	252523	253141	cluster2
CAPTEscaffold_620	132664	132829	cluster2
CAPTEscaffold_30932	605	651	cluster2
CAPTEscaffold_7151	3352	4179	cluster2
CAPTEscaffold_200	36716	39365	cluster2
CAPTEscaffold_25404	1049	1300	cluster2
CAPTEscaffold_214	83104	83738	cluster2
CAPTEscaffold_328	134498	135524	cluster2
CAPTEscaffold_59	76516	76828	cluster2
CAPTEscaffold_848	62929	63479	cluster2
CAPTEscaffold_477	55539	56835	cluster2
CAPTEscaffold_483	167929	168092	cluster2
CAPTEscaffold_175	55820	58111	cluster2
CAPTEscaffold_130	92464	93960	cluster2
CAPTEscaffold_748	45032	45982	cluster2
CAPTEscaffold_149	299250	299343	cluster2
CAPTEscaffold_263	245453	246499	cluster2
CAPTEscaffold_302	201448	201773	cluster2
CAPTEscaffold_4029	4149	4345	cluster2
CAPTEscaffold_302	243363	243960	cluster2
CAPTEscaffold_8133	4978	5174	cluster2
CAPTEscaffold_208	56410	56644	cluster2
CAPTEscaffold_263	232327	232776	cluster2
CAPTEscaffold_72	269686	270271	cluster2
CAPTEscaffold_8133	696	1453	cluster2
CAPTEscaffold_8133	3421	4178	cluster2
CAPTEscaffold_4029	5142	5237	cluster2
CAPTEscaffold_742	73446	73539	cluster2
CAPTEscaffold_10	427358	428420	cluster2
CAPTEscaffold_1232	46416	46964	cluster2
CAPTEscaffold_264	255994	256217	cluster2
CAPTEscaffold_1447	8838	11038	cluster2
CAPTEscaffold_33977	1084	1196	cluster2
CAPTEscaffold_684	130694	130908	cluster2
CAPTEscaffold_155	180457	181090	cluster2
CAPTEscaffold_4396	1257	3448	cluster2
CAPTEscaffold_135	126692	127008	cluster2
CAPTEscaffold_38	615222	616475	cluster2
CAPTEscaffold_382	110593	111223	cluster2
CAPTEscaffold_239	34908	36037	cluster2
CAPTEscaffold_82	112572	113365	cluster2
CAPTEscaffold_875	8611	8815	cluster2
CAPTEscaffold_29101	2	303	cluster2
CAPTEscaffold_31663	496	1088	cluster2
CAPTEscaffold_609	158672	159087	cluster2
CAPTEscaffold_208	172381	172438	cluster2
CAPTEscaffold_672	9767	10380	cluster2
CAPTEscaffold_815	83297	83419	cluster2
CAPTEscaffold_118	279339	279551	cluster2
CAPTEscaffold_401	180263	180328	cluster2
CAPTEscaffold_1020	5619	5818	cluster2
CAPTEscaffold_1448	17903	18782	cluster2
CAPTEscaffold_44486	175	423	cluster2
CAPTEscaffold_387	147444	147592	cluster2
CAPTEscaffold_224	160759	161290	cluster2
CAPTEscaffold_18	498768	498977	cluster2
CAPTEscaffold_7219	5914	6024	cluster2
CAPTEscaffold_1393	6898	7900	cluster2
CAPTEscaffold_1393	9730	10165	cluster2
CAPTEscaffold_13265	2820	3056	cluster2
CAPTEscaffold_650	7045	7845	cluster2
CAPTEscaffold_114	31058	32089	cluster2
CAPTEscaffold_10465	3444	3729	cluster2
CAPTEscaffold_145	203991	204533	cluster2
CAPTEscaffold_7	268852	269684	cluster2
CAPTEscaffold_121	307405	308593	cluster2
CAPTEscaffold_312	169299	170624	cluster2
CAPTEscaffold_46	67317	67494	cluster2
CAPTEscaffold_78	356409	356559	cluster2
CAPTEscaffold_22363	1114	1359	cluster2
CAPTEscaffold_88	344068	345684	cluster2
CAPTEscaffold_668	81612	81924	cluster2
CAPTEscaffold_738	12866	13421	cluster2
CAPTEscaffold_664	25217	25556	cluster2
CAPTEscaffold_297	146600	147310	cluster2
CAPTEscaffold_2344	5140	5288	cluster2
CAPTEscaffold_530	154819	154912	cluster2
CAPTEscaffold_73	192708	192985	cluster2
CAPTEscaffold_906	9283	9712	cluster2
CAPTEscaffold_19	640573	640907	cluster2
CAPTEscaffold_2692	6903	7676	cluster2
CAPTEscaffold_3891	506	1215	cluster2
CAPTEscaffold_425	19604	22086	cluster2
CAPTEscaffold_2596	7657	8208	cluster2
CAPTEscaffold_132	46776	47107	cluster2
CAPTEscaffold_474	145713	145848	cluster2
CAPTEscaffold_389	185497	185678	cluster2
CAPTEscaffold_373	153070	153357	cluster2
CAPTEscaffold_699	25480	25818	cluster2
CAPTEscaffold_219	206515	206939	cluster2
CAPTEscaffold_292	56918	57920	cluster2
CAPTEscaffold_17	754568	756459	cluster2
CAPTEscaffold_234	19546	20133	cluster2
CAPTEscaffold_1040	43702	45765	cluster2
CAPTEscaffold_23	294682	294756	cluster2
CAPTEscaffold_5694	5950	6024	cluster2
CAPTEscaffold_36	478310	478397	cluster2
CAPTEscaffold_476	31690	32342	cluster2
CAPTEscaffold_18154	37	248	cluster2
CAPTEscaffold_563	99634	100639	cluster2
CAPTEscaffold_60	272999	280137	cluster2
CAPTEscaffold_746	16108	17296	cluster2
CAPTEscaffold_50	321229	321350	cluster2
CAPTEscaffold_324	218173	222590	cluster2
CAPTEscaffold_324	169995	171732	cluster2
CAPTEscaffold_60	17296	20496	cluster2
CAPTEscaffold_8138	3990	5283	cluster2
CAPTEscaffold_7139	542	790	cluster2
CAPTEscaffold_1222	6865	7151	cluster2
CAPTEscaffold_99	295348	295596	cluster2
CAPTEscaffold_114	409253	409750	cluster2
CAPTEscaffold_11596	3213	3512	cluster2
CAPTEscaffold_929	8565	8622	cluster2
CAPTEscaffold_61	231239	231328	cluster2
CAPTEscaffold_324	164633	166159	cluster2
CAPTEscaffold_324	175043	176042	cluster2
CAPTEscaffold_8732	1659	2169	cluster2
CAPTEscaffold_1856	10002	10053	cluster2
CAPTEscaffold_2612	7140	7205	cluster2
CAPTEscaffold_347	208875	208924	cluster2
CAPTEscaffold_31334	266	790	cluster2
CAPTEscaffold_229	138233	140146	cluster2
CAPTEscaffold_3646	283	658	cluster2
CAPTEscaffold_9	838657	839446	cluster2
CAPTEscaffold_419	143391	143889	cluster2
CAPTEscaffold_544	8886	9066	cluster2
CAPTEscaffold_99	97155	97547	cluster2
CAPTEscaffold_641	86894	87008	cluster2
CAPTEscaffold_323	10019	10078	cluster2
CAPTEscaffold_10	291067	291171	cluster2
CAPTEscaffold_393	135397	136719	cluster2
CAPTEscaffold_577	101419	101496	cluster2
CAPTEscaffold_119	344355	344785	cluster2
CAPTEscaffold_181	2355	4397	cluster2
CAPTEscaffold_21651	877	965	cluster2
CAPTEscaffold_23967	38	255	cluster2
CAPTEscaffold_694	81572	81691	cluster2
CAPTEscaffold_11276	473	532	cluster2
CAPTEscaffold_11991	2639	2698	cluster2
CAPTEscaffold_5397	1624	1681	cluster2
CAPTEscaffold_1827	12758	12814	cluster2
CAPTEscaffold_21825	361	417	cluster2
CAPTEscaffold_266	26349	26780	cluster2
CAPTEscaffold_41	374389	375531	cluster2
CAPTEscaffold_853	19458	23506	cluster2
CAPTEscaffold_955	52467	53833	cluster2
CAPTEscaffold_221	117150	117682	cluster2
CAPTEscaffold_29600	24	1092	cluster2
CAPTEscaffold_191	118811	119615	cluster2
CAPTEscaffold_1295	10680	12489	cluster2
CAPTEscaffold_16602	1034	1592	cluster2
CAPTEscaffold_853	13014	13224	cluster2
CAPTEscaffold_853	1340	1778	cluster2
CAPTEscaffold_1192	31972	32704	cluster2
CAPTEscaffold_27191	121	292	cluster2
CAPTEscaffold_297	194571	194647	cluster2
CAPTEscaffold_39853	6	518	cluster2
CAPTEscaffold_2698	306	2257	cluster2
CAPTEscaffold_2698	3296	6178	cluster2
CAPTEscaffold_5850	18	1019	cluster2
CAPTEscaffold_1144	49285	50269	cluster2
CAPTEscaffold_748	125	1348	cluster2
CAPTEscaffold_853	17499	17885	cluster2
CAPTEscaffold_563	135095	135172	cluster2
CAPTEscaffold_748	3394	5131	cluster2
CAPTEscaffold_1665	9563	10650	cluster2
CAPTEscaffold_901	83111	85356	cluster2
CAPTEscaffold_174	258000	258133	cluster2
CAPTEscaffold_12	873082	873444	cluster2
CAPTEscaffold_38583	716	1105	cluster2
CAPTEscaffold_459	184613	185706	cluster2
CAPTEscaffold_53	371572	372042	cluster2
CAPTEscaffold_13	726337	727236	cluster2
CAPTEscaffold_2	1075238	1075637	cluster2
CAPTEscaffold_783	62239	63036	cluster2
CAPTEscaffold_15225	2180	2257	cluster2
CAPTEscaffold_1018	54841	55529	cluster2
CAPTEscaffold_15225	1527	1606	cluster2
CAPTEscaffold_39167	906	984	cluster2
CAPTEscaffold_9157	249	2237	cluster2
CAPTEscaffold_15258	764	827	cluster2
CAPTEscaffold_15258	106	184	cluster2
CAPTEscaffold_15258	1422	2153	cluster2
CAPTEscaffold_14120	1074	2539	cluster2
CAPTEscaffold_149	56334	56702	cluster2
CAPTEscaffold_24540	766	1445	cluster2
CAPTEscaffold_347	124602	124653	cluster2
CAPTEscaffold_73	302114	305713	cluster2
CAPTEscaffold_1099	96	355	cluster2
CAPTEscaffold_73	343385	343547	cluster2
CAPTEscaffold_13802	683	750	cluster2
CAPTEscaffold_28	340247	340354	cluster2
CAPTEscaffold_94	366428	366492	cluster2
CAPTEscaffold_284	230309	230794	cluster2
CAPTEscaffold_359	35548	36088	cluster2
CAPTEscaffold_259	160033	160881	cluster2
CAPTEscaffold_8	177637	177953	cluster2
CAPTEscaffold_2171	1465	1571	cluster2
CAPTEscaffold_60	103324	103645	cluster2
CAPTEscaffold_58	368101	368285	cluster2
CAPTEscaffold_7197	3607	3791	cluster2
CAPTEscaffold_12803	414	504	cluster2
CAPTEscaffold_192	51826	52297	cluster2
CAPTEscaffold_3579	7997	8548	cluster2
CAPTEscaffold_224	192842	193760	cluster2
CAPTEscaffold_1284	11319	12390	cluster2
CAPTEscaffold_85	283457	283643	cluster2
CAPTEscaffold_1856	10564	11848	cluster2
CAPTEscaffold_28	380697	381434	cluster2
CAPTEscaffold_278	89319	89560	cluster2
CAPTEscaffold_729	42420	42725	cluster2
CAPTEscaffold_14	11260	12229	cluster2
CAPTEscaffold_251	14776	14870	cluster2
CAPTEscaffold_234	136042	136096	cluster2
CAPTEscaffold_4	112166	112972	cluster2
CAPTEscaffold_10382	136	962	cluster2
CAPTEscaffold_3804	3763	3942	cluster2
CAPTEscaffold_59	182612	183273	cluster2
CAPTEscaffold_97	83748	84055	cluster2
CAPTEscaffold_209	106434	106535	cluster2
CAPTEscaffold_391	200948	201022	cluster2
CAPTEscaffold_1332	13150	13214	cluster2
CAPTEscaffold_37418	49	874	cluster2
CAPTEscaffold_749	102590	102661	cluster2
CAPTEscaffold_1058	21841	22286	cluster2
CAPTEscaffold_28	368913	368984	cluster2
CAPTEscaffold_48	477463	477587	cluster2
CAPTEscaffold_2507	6058	6123	cluster2
CAPTEscaffold_700	93874	93944	cluster2
CAPTEscaffold_303	131482	131950	cluster2
CAPTEscaffold_335	224484	224673	cluster2
CAPTEscaffold_181	102692	102821	cluster2
CAPTEscaffold_63	74118	74220	cluster2
CAPTEscaffold_37457	328	561	cluster2
CAPTEscaffold_67	291735	291814	cluster2
CAPTEscaffold_12	606133	607216	cluster2
CAPTEscaffold_274	105303	106383	cluster2
CAPTEscaffold_14	593757	596133	cluster2
CAPTEscaffold_24	172035	173543	cluster2
CAPTEscaffold_777	8108	9133	cluster2
CAPTEscaffold_324	173000	173645	cluster2
CAPTEscaffold_183	311954	312913	cluster2
CAPTEscaffold_84	33971	34364	cluster2
CAPTEscaffold_194	66078	66581	cluster2
CAPTEscaffold_7256	5842	6683	cluster2
CAPTEscaffold_369	122768	123018	cluster2
CAPTEscaffold_7439	109	175	cluster2
CAPTEscaffold_192	31933	36713	cluster2
CAPTEscaffold_255	98465	98810	cluster2
CAPTEscaffold_22741	139	500	cluster2
CAPTEscaffold_630	50879	50941	cluster2
CAPTEscaffold_680	43535	43819	cluster2
CAPTEscaffold_66	500751	501211	cluster2
CAPTEscaffold_1284	4840	6095	cluster2
CAPTEscaffold_25974	247	422	cluster2
CAPTEscaffold_4994	5968	6466	cluster2
CAPTEscaffold_2730	561	5444	cluster2
CAPTEscaffold_2730	6044	9399	cluster2
CAPTEscaffold_4302	6418	7643	cluster2
CAPTEscaffold_146	1647	2839	cluster2
CAPTEscaffold_4302	1162	1967	cluster2
CAPTEscaffold_4	627984	629853	cluster2
CAPTEscaffold_807	28433	31490	cluster2
CAPTEscaffold_35	48357	48440	cluster2
CAPTEscaffold_5006	238	816	cluster2
CAPTEscaffold_44013	229	661	cluster2
CAPTEscaffold_604	56014	56094	cluster2
CAPTEscaffold_625	86289	86364	cluster2
CAPTEscaffold_739	82351	83755	cluster2
CAPTEscaffold_182	322808	322980	cluster2
CAPTEscaffold_7	193199	193587	cluster2
CAPTEscaffold_169	225684	226029	cluster2
CAPTEscaffold_100	11690	12516	cluster2
CAPTEscaffold_122	228895	229149	cluster2
CAPTEscaffold_51	85597	85690	cluster2
CAPTEscaffold_29555	691	1244	cluster2
CAPTEscaffold_87	394691	395003	cluster2
CAPTEscaffold_260	58356	58844	cluster2
CAPTEscaffold_356	178431	179249	cluster2
CAPTEscaffold_141	118456	118805	cluster2
CAPTEscaffold_141	119378	119638	cluster2
CAPTEscaffold_312	91979	92726	cluster2
CAPTEscaffold_76	60248	61103	cluster2
CAPTEscaffold_137	801	3312	cluster2
CAPTEscaffold_232	121322	122595	cluster2
CAPTEscaffold_149	341390	343298	cluster2
CAPTEscaffold_296	181967	183346	cluster2
CAPTEscaffold_36	545740	546391	cluster2
CAPTEscaffold_11366	975	1431	cluster2
CAPTEscaffold_469	109264	110257	cluster2
CAPTEscaffold_17	720128	720712	cluster2
CAPTEscaffold_37892	75	511	cluster2
CAPTEscaffold_655	99886	100244	cluster2
CAPTEscaffold_14251	1284	1411	cluster2
CAPTEscaffold_498	18840	19100	cluster2
CAPTEscaffold_2541	582	1115	cluster2
CAPTEscaffold_272	109621	110155	cluster2
CAPTEscaffold_1524	42678	43140	cluster2
CAPTEscaffold_81	210586	210963	cluster2
CAPTEscaffold_634	47519	51078	cluster2
CAPTEscaffold_428	136410	136739	cluster2
CAPTEscaffold_790	53411	54638	cluster2
CAPTEscaffold_6156	5895	6765	cluster2
CAPTEscaffold_852	66495	67410	cluster2
CAPTEscaffold_25464	40	256	cluster2
CAPTEscaffold_133	241395	241729	cluster2
CAPTEscaffold_291	32087	32861	cluster2
CAPTEscaffold_3006	3046	3952	cluster2
CAPTEscaffold_60	180959	181440	cluster2
CAPTEscaffold_59	257515	258020	cluster2
CAPTEscaffold_47	568974	569489	cluster2
CAPTEscaffold_826	9	494	cluster2
CAPTEscaffold_11	764314	764845	cluster2
CAPTEscaffold_70	5575	6661	cluster2
CAPTEscaffold_1	239303	239510	cluster2
CAPTEscaffold_483	821	995	cluster2
CAPTEscaffold_591	107487	108673	cluster2
CAPTEscaffold_1138	51898	52815	cluster2
CAPTEscaffold_207	86455	86593	cluster2
CAPTEscaffold_27732	464	535	cluster2
CAPTEscaffold_3	916425	916517	cluster2
CAPTEscaffold_19827	26	105	cluster2
CAPTEscaffold_68	251207	251392	cluster2
CAPTEscaffold_12337	2218	3382	cluster2
CAPTEscaffold_11179	2787	3577	cluster2
CAPTEscaffold_13307	2440	3180	cluster2
CAPTEscaffold_12915	102	882	cluster2
CAPTEscaffold_7911	5720	6488	cluster2
CAPTEscaffold_22682	371	1232	cluster2
CAPTEscaffold_105	92553	92938	cluster2
CAPTEscaffold_140	361828	363270	cluster2
CAPTEscaffold_9026	238	901	cluster2
CAPTEscaffold_394	114717	114773	cluster2
CAPTEscaffold_456	62034	62097	cluster2
CAPTEscaffold_24954	7	1413	cluster2
CAPTEscaffold_321	184137	185851	cluster2
CAPTEscaffold_15349	2146	2224	cluster2
CAPTEscaffold_291	119585	120866	cluster2
CAPTEscaffold_83	168627	168797	cluster2
CAPTEscaffold_627	91946	92114	cluster2
CAPTEscaffold_112	360993	361738	cluster2
CAPTEscaffold_8	213579	214141	cluster2
CAPTEscaffold_530	152934	153013	cluster2
CAPTEscaffold_777	23483	24513	cluster2
CAPTEscaffold_12	483871	485210	cluster2
CAPTEscaffold_3144	5135	5276	cluster2
CAPTEscaffold_9855	3956	4099	cluster2
CAPTEscaffold_44241	273	703	cluster2
CAPTEscaffold_994	49406	50119	cluster2
CAPTEscaffold_283	172815	172925	cluster2
CAPTEscaffold_37	203124	203406	cluster2
CAPTEscaffold_8629	541	823	cluster2
CAPTEscaffold_1031	30459	30514	cluster2
CAPTEscaffold_430	161459	162161	cluster2
CAPTEscaffold_133	107773	107843	cluster2
CAPTEscaffold_110	399194	399678	cluster2
CAPTEscaffold_2351	6860	7556	cluster2
CAPTEscaffold_689	37151	37267	cluster2
CAPTEscaffold_20	580620	581292	cluster2
CAPTEscaffold_298	84060	84106	cluster2
CAPTEscaffold_161	64487	64551	cluster2
CAPTEscaffold_458	55335	55394	cluster2
CAPTEscaffold_66	892	951	cluster2
CAPTEscaffold_14828	1757	1878	cluster2
CAPTEscaffold_845	65734	66532	cluster2
CAPTEscaffold_4144	5055	5507	cluster2
CAPTEscaffold_76	446829	447076	cluster2
CAPTEscaffold_42721	201	510	cluster2
CAPTEscaffold_471	127213	127668	cluster2
CAPTEscaffold_296	191492	192135	cluster2
CAPTEscaffold_300	136536	137245	cluster2
CAPTEscaffold_296	102710	105277	cluster2
CAPTEscaffold_434	6525	7540	cluster2
CAPTEscaffold_3555	194	254	cluster2
CAPTEscaffold_94	270316	270377	cluster2
CAPTEscaffold_28	184397	184609	cluster2
CAPTEscaffold_70	255157	255770	cluster2
CAPTEscaffold_1547	14573	15096	cluster2
CAPTEscaffold_88	241068	241587	cluster2
CAPTEscaffold_6408	523	571	cluster2
CAPTEscaffold_6	826339	831384	cluster2
CAPTEscaffold_14061	73	426	cluster2
CAPTEscaffold_1103	19449	19716	cluster2
CAPTEscaffold_1989	442	709	cluster2
CAPTEscaffold_1542	13791	13944	cluster2
CAPTEscaffold_371	97758	97915	cluster2
CAPTEscaffold_11647	520	886	cluster2
CAPTEscaffold_30964	1077	1217	cluster2
CAPTEscaffold_2699	9	110	cluster2
CAPTEscaffold_12585	14	131	cluster2
CAPTEscaffold_15843	2018	2127	cluster2
CAPTEscaffold_27	175952	176238	cluster2
CAPTEscaffold_28693	42	189	cluster2
CAPTEscaffold_31583	1073	1220	cluster2
CAPTEscaffold_405	186393	187454	cluster2
CAPTEscaffold_795	32973	35028	cluster2
CAPTEscaffold_590	13072	13342	cluster2
CAPTEscaffold_5941	734	1409	cluster2
CAPTEscaffold_62	216539	217488	cluster2
CAPTEscaffold_180	132540	132592	cluster2
CAPTEscaffold_42	105566	105609	cluster2
CAPTEscaffold_11695	2212	3497	cluster2
CAPTEscaffold_1479	2798	3602	cluster2
CAPTEscaffold_1868	6457	6729	cluster2
CAPTEscaffold_44198	14	235	cluster2
CAPTEscaffold_45339	211	254	cluster2
CAPTEscaffold_20296	500	1232	cluster2
CAPTEscaffold_290	82602	90712	cluster2
CAPTEscaffold_1019	70077	71595	cluster2
CAPTEscaffold_9862	47	1777	cluster2
CAPTEscaffold_9297	2539	4442	cluster2
CAPTEscaffold_1946	1603	1985	cluster2
CAPTEscaffold_8304	4767	5149	cluster2
CAPTEscaffold_337	15290	16095	cluster2
CAPTEscaffold_46496	0	257	cluster2
CAPTEscaffold_2712	8954	9829	cluster2
CAPTEscaffold_25217	1121	1426	cluster2
CAPTEscaffold_36269	15	419	cluster2
CAPTEscaffold_11775	864	1146	cluster2
CAPTEscaffold_348	11393	12082	cluster2
CAPTEscaffold_28335	1117	1300	cluster2
CAPTEscaffold_718	80451	80638	cluster2
CAPTEscaffold_2099	2115	4350	cluster2
CAPTEscaffold_28139	2	1270	cluster2
CAPTEscaffold_19739	41	1658	cluster2
CAPTEscaffold_222	218582	220945	cluster2
CAPTEscaffold_11313	96	1680	cluster2
CAPTEscaffold_35204	204	1121	cluster2
CAPTEscaffold_15019	803	1083	cluster2
CAPTEscaffold_11654	2129	2258	cluster2
CAPTEscaffold_1538	5202	5299	cluster2
CAPTEscaffold_2794	551	754	cluster2
CAPTEscaffold_561	132577	132791	cluster2
CAPTEscaffold_480	118231	119416	cluster2
CAPTEscaffold_499	38172	38934	cluster2
CAPTEscaffold_4	978476	979152	cluster2
CAPTEscaffold_4	949927	950044	cluster2
CAPTEscaffold_844	7126	7327	cluster2
CAPTEscaffold_133	226022	228778	cluster2
CAPTEscaffold_158	125703	126717	cluster2
CAPTEscaffold_45788	6	852	cluster2
CAPTEscaffold_874	66148	66327	cluster2
CAPTEscaffold_127	174780	175362	cluster2
CAPTEscaffold_13119	2094	2190	cluster2
CAPTEscaffold_41872	14	134	cluster2
CAPTEscaffold_70	317855	317946	cluster2
CAPTEscaffold_445	45921	46651	cluster2
CAPTEscaffold_794	4062	6974	cluster2
CAPTEscaffold_135	289193	290857	cluster2
CAPTEscaffold_677	99587	99684	cluster2
CAPTEscaffold_4	501615	502368	cluster2
CAPTEscaffold_866	60145	60288	cluster2
CAPTEscaffold_25414	8	78	cluster2
CAPTEscaffold_472	21042	21456	cluster2
CAPTEscaffold_1278	10838	13592	cluster2
CAPTEscaffold_107	265937	266078	cluster2
CAPTEscaffold_518	98976	99168	cluster2
CAPTEscaffold_39	145264	147657	cluster2
CAPTEscaffold_794	7574	7858	cluster2
CAPTEscaffold_1147	39982	40282	cluster2
CAPTEscaffold_296	187860	189419	cluster2
CAPTEscaffold_610	81148	83365	cluster2
CAPTEscaffold_1308	8969	10396	cluster2
CAPTEscaffold_453	18517	19012	cluster2
CAPTEscaffold_2924	9138	9196	cluster2
CAPTEscaffold_481	63006	63536	cluster2
CAPTEscaffold_122	123516	125786	cluster2
CAPTEscaffold_320	644	1243	cluster2
CAPTEscaffold_140	52311	54141	cluster2
CAPTEscaffold_234	18389	18792	cluster2
CAPTEscaffold_59	564660	564721	cluster2
CAPTEscaffold_417	235762	236280	cluster2
CAPTEscaffold_337	60758	61211	cluster2
CAPTEscaffold_10157	242	690	cluster2
CAPTEscaffold_2742	9267	9461	cluster2
CAPTEscaffold_223	283640	283750	cluster2
CAPTEscaffold_725	124482	124528	cluster2
CAPTEscaffold_1609	16443	16750	cluster2
CAPTEscaffold_85	287209	287542	cluster2
CAPTEscaffold_35	477483	477590	cluster2
CAPTEscaffold_7627	4989	5122	cluster2
CAPTEscaffold_211	51393	51513	cluster2
CAPTEscaffold_1198	31079	31120	cluster2
CAPTEscaffold_18053	753	794	cluster2
CAPTEscaffold_430	126711	127373	cluster2
CAPTEscaffold_604	49193	49708	cluster2
CAPTEscaffold_1647	42649	43976	cluster2
CAPTEscaffold_155	404358	404701	cluster2
CAPTEscaffold_225	123904	124777	cluster2
CAPTEscaffold_149	338420	339262	cluster2
CAPTEscaffold_215	171593	172168	cluster2
CAPTEscaffold_85	362669	362843	cluster2
CAPTEscaffold_91	447661	448064	cluster2
CAPTEscaffold_12165	3018	3414	cluster2
CAPTEscaffold_308	156018	157613	cluster2
CAPTEscaffold_2	539088	540028	cluster2
CAPTEscaffold_23	467827	467976	cluster2
CAPTEscaffold_340	1599	1919	cluster2
CAPTEscaffold_46295	1	412	cluster2
CAPTEscaffold_12304	70	1414	cluster2
CAPTEscaffold_274	98822	99362	cluster2
CAPTEscaffold_421	174511	175596	cluster2
CAPTEscaffold_931	71682	72485	cluster2
CAPTEscaffold_1130	23080	23651	cluster2
CAPTEscaffold_877	66434	66718	cluster2
CAPTEscaffold_179	264614	264872	cluster2
CAPTEscaffold_18	711968	713342	cluster2
CAPTEscaffold_70	265129	265497	cluster2
CAPTEscaffold_490	136627	136853	cluster2
CAPTEscaffold_153	318085	318242	cluster2
CAPTEscaffold_1018	3775	4314	cluster2
CAPTEscaffold_122	377813	378158	cluster2
CAPTEscaffold_1123	11190	11245	cluster2
CAPTEscaffold_834	52188	52277	cluster2
CAPTEscaffold_90	348509	348935	cluster2
CAPTEscaffold_120	105750	106316	cluster2
CAPTEscaffold_35987	544	1109	cluster2
CAPTEscaffold_9290	21	379	cluster2
CAPTEscaffold_195	270185	270652	cluster2
CAPTEscaffold_31222	642	1253	cluster2
CAPTEscaffold_570	97856	98609	cluster2
CAPTEscaffold_222	154122	154188	cluster2
CAPTEscaffold_1783	6355	7492	cluster2
CAPTEscaffold_276	244530	244622	cluster2
CAPTEscaffold_308	35787	37361	cluster2
CAPTEscaffold_469	57800	58090	cluster2
CAPTEscaffold_2054	6711	7109	cluster2
CAPTEscaffold_74	214378	214444	cluster2
CAPTEscaffold_24	654187	654951	cluster2
CAPTEscaffold_453	3251	3604	cluster2
CAPTEscaffold_8440	2848	5380	cluster2
CAPTEscaffold_1563	202	418	cluster2
CAPTEscaffold_743	64243	64695	cluster2
CAPTEscaffold_12474	787	1117	cluster2
CAPTEscaffold_474	126122	126465	cluster2
CAPTEscaffold_7194	6079	6573	cluster2
CAPTEscaffold_38405	513	725	cluster2
CAPTEscaffold_9401	329	479	cluster2
CAPTEscaffold_8334	3970	4131	cluster2
CAPTEscaffold_2340	4962	5353	cluster2
CAPTEscaffold_476	14893	15301	cluster2
CAPTEscaffold_18930	1083	1454	cluster2
CAPTEscaffold_28296	127	457	cluster2
CAPTEscaffold_2021	2531	2784	cluster2
CAPTEscaffold_301	16120	16374	cluster2
CAPTEscaffold_14838	2312	2359	cluster2
CAPTEscaffold_31742	17	64	cluster2
CAPTEscaffold_16070	2049	2098	cluster2
CAPTEscaffold_24078	1373	1469	cluster2
CAPTEscaffold_1682	13767	13994	cluster2
CAPTEscaffold_763	70376	70629	cluster2
CAPTEscaffold_668	55099	55469	cluster2
CAPTEscaffold_8031	437	807	cluster2
CAPTEscaffold_3064	95	851	cluster2
CAPTEscaffold_14628	2052	2297	cluster2
CAPTEscaffold_4028	7125	7378	cluster2
CAPTEscaffold_2129	12651	12904	cluster2
CAPTEscaffold_2747	378	631	cluster2
CAPTEscaffold_9656	1550	1920	cluster2
CAPTEscaffold_15609	784	1037	cluster2
CAPTEscaffold_5252	191	460	cluster2
CAPTEscaffold_1351	323	576	cluster2
CAPTEscaffold_1224	816	1249	cluster2
CAPTEscaffold_732	743	1110	cluster2
CAPTEscaffold_1895	10702	11020	cluster2
CAPTEscaffold_498	19755	20126	cluster2
CAPTEscaffold_394	1239	7472	cluster2
CAPTEscaffold_74	206444	206851	cluster2
CAPTEscaffold_508	47914	48483	cluster2
CAPTEscaffold_224	115366	115577	cluster2
CAPTEscaffold_565	120556	120690	cluster2
CAPTEscaffold_438	62253	63114	cluster2
CAPTEscaffold_5382	793	1034	cluster2
CAPTEscaffold_30770	5	208	cluster2
CAPTEscaffold_17012	1795	1908	cluster2
CAPTEscaffold_3564	4121	4211	cluster2
CAPTEscaffold_26464	1051	1381	cluster2
CAPTEscaffold_11508	2030	2214	cluster2
CAPTEscaffold_347	22034	22247	cluster2
CAPTEscaffold_28528	39	844	cluster2
CAPTEscaffold_392	153849	155616	cluster2
CAPTEscaffold_789	40386	40608	cluster2
CAPTEscaffold_51	109488	109554	cluster2
CAPTEscaffold_2633	164	589	cluster2
CAPTEscaffold_1146	921	1691	cluster2
CAPTEscaffold_2633	8227	8932	cluster2
CAPTEscaffold_224	12482	12781	cluster2
CAPTEscaffold_264	191505	192555	cluster2
CAPTEscaffold_618	25689	27111	cluster2
CAPTEscaffold_956	46012	46687	cluster2
CAPTEscaffold_4	935212	937186	cluster2
CAPTEscaffold_413	101605	102041	cluster2
CAPTEscaffold_1129	29092	29169	cluster2
CAPTEscaffold_14695	2086	2147	cluster2
CAPTEscaffold_45922	748	809	cluster2
CAPTEscaffold_1492	15879	16704	cluster2
CAPTEscaffold_979	40415	40967	cluster2
CAPTEscaffold_130	171280	173823	cluster2
CAPTEscaffold_13030	3086	3161	cluster2
CAPTEscaffold_31	661422	661481	cluster2
CAPTEscaffold_600	40864	40914	cluster2
CAPTEscaffold_1817	9364	9407	cluster2
CAPTEscaffold_3264	5592	5643	cluster2
CAPTEscaffold_156	313984	314424	cluster2
CAPTEscaffold_396	103506	104100	cluster2
CAPTEscaffold_9	851967	853157	cluster2
CAPTEscaffold_6727	5741	6577	cluster2
CAPTEscaffold_774	143757	144574	cluster2
CAPTEscaffold_113	142609	142798	cluster2
CAPTEscaffold_332	89708	89847	cluster2
CAPTEscaffold_22	784803	784852	cluster2
CAPTEscaffold_949	34313	35423	cluster2
CAPTEscaffold_1008	18	1275	cluster2
CAPTEscaffold_2484	3064	4362	cluster2
CAPTEscaffold_505	168089	168401	cluster2
CAPTEscaffold_10	666644	668097	cluster2
CAPTEscaffold_76	61949	62025	cluster2
CAPTEscaffold_2952	5229	5966	cluster2
CAPTEscaffold_312	216313	217034	cluster2
CAPTEscaffold_270	278478	278786	cluster2
CAPTEscaffold_19369	803	935	cluster2
CAPTEscaffold_31	572789	572924	cluster2
CAPTEscaffold_33	163214	163495	cluster2
CAPTEscaffold_4764	3479	3552	cluster2
CAPTEscaffold_590	30819	30892	cluster2
CAPTEscaffold_391	190103	190465	cluster2
CAPTEscaffold_333	84764	85934	cluster2
CAPTEscaffold_414	175575	175678	cluster2
CAPTEscaffold_2303	11854	12197	cluster2
CAPTEscaffold_455	60921	61077	cluster2
CAPTEscaffold_417	215428	215609	cluster2
CAPTEscaffold_17	566729	568999	cluster2
CAPTEscaffold_558	79489	80323	cluster2
CAPTEscaffold_755	56637	57545	cluster2
CAPTEscaffold_26494	298	1000	cluster2
CAPTEscaffold_83	262122	262615	cluster2
CAPTEscaffold_17798	1790	1837	cluster2
CAPTEscaffold_60	497035	497145	cluster2
CAPTEscaffold_121	370005	370198	cluster2
CAPTEscaffold_229	50018	50534	cluster2
CAPTEscaffold_357	27361	27506	cluster2
CAPTEscaffold_392	67399	68139	cluster2
CAPTEscaffold_46	542942	542998	cluster2
CAPTEscaffold_25	209539	209600	cluster2
CAPTEscaffold_3391	5270	5328	cluster2
CAPTEscaffold_543	123937	123995	cluster2
CAPTEscaffold_35964	722	787	cluster2
CAPTEscaffold_3857	4089	4131	cluster2
CAPTEscaffold_1949	512	825	cluster2
CAPTEscaffold_630	21562	22003	cluster2
CAPTEscaffold_417	19151	19322	cluster2
CAPTEscaffold_98	440855	440976	cluster2
CAPTEscaffold_855	54421	54532	cluster2
CAPTEscaffold_137	291040	291135	cluster2
CAPTEscaffold_556	12983	13163	cluster2
CAPTEscaffold_185	166010	166398	cluster2
CAPTEscaffold_298	84636	84769	cluster2
CAPTEscaffold_3151	8677	8784	cluster2
CAPTEscaffold_2678	1304	2590	cluster2
CAPTEscaffold_941	11296	11396	cluster2
CAPTEscaffold_17759	655	1854	cluster2
CAPTEscaffold_675	121053	121416	cluster2
CAPTEscaffold_2305	8246	8822	cluster2
CAPTEscaffold_1108	12	830	cluster2
CAPTEscaffold_48	213630	214565	cluster2
CAPTEscaffold_423	138629	138973	cluster2
CAPTEscaffold_320	31784	32156	cluster2
CAPTEscaffold_42215	359	731	cluster2
CAPTEscaffold_166	235921	236127	cluster2
CAPTEscaffold_771	7235	7967	cluster2
CAPTEscaffold_392	99433	99512	cluster2
CAPTEscaffold_463	60783	61929	cluster2
CAPTEscaffold_972	49990	50971	cluster2
CAPTEscaffold_139	285545	287054	cluster2
CAPTEscaffold_34	231886	232117	cluster2
CAPTEscaffold_78	184596	184762	cluster2
CAPTEscaffold_129	346623	347664	cluster2
CAPTEscaffold_489	37921	38359	cluster2
CAPTEscaffold_11497	823	1348	cluster2
CAPTEscaffold_490	152063	152763	cluster2
CAPTEscaffold_303	226063	227062	cluster2
CAPTEscaffold_854	11328	11703	cluster2
CAPTEscaffold_472	60	234	cluster2
CAPTEscaffold_1057	28578	29918	cluster2
CAPTEscaffold_17816	598	1726	cluster2
CAPTEscaffold_18	61332	61399	cluster2
CAPTEscaffold_754	39279	39434	cluster2
CAPTEscaffold_224	65922	66923	cluster2
CAPTEscaffold_29	596156	597111	cluster2
CAPTEscaffold_8	597222	597585	cluster2
CAPTEscaffold_11495	471	614	cluster2
CAPTEscaffold_47	261701	262064	cluster2
CAPTEscaffold_12541	323	811	cluster2
CAPTEscaffold_102	388382	390324	cluster2
CAPTEscaffold_46256	481	854	cluster2
CAPTEscaffold_80	245092	245887	cluster2
CAPTEscaffold_2158	4528	5627	cluster2
CAPTEscaffold_79	369605	370883	cluster2
CAPTEscaffold_980	35909	36356	cluster2
CAPTEscaffold_22	421955	422058	cluster2
CAPTEscaffold_23159	31	152	cluster2
CAPTEscaffold_197	223185	223321	cluster2
CAPTEscaffold_1039	19800	20756	cluster2
CAPTEscaffold_26	421753	421821	cluster2
CAPTEscaffold_9	777673	778282	cluster2
CAPTEscaffold_568	95680	97087	cluster2
CAPTEscaffold_193	225343	225555	cluster2
CAPTEscaffold_4072	3859	4307	cluster2
CAPTEscaffold_459	70623	70690	cluster2
CAPTEscaffold_17736	1308	1590	cluster2
CAPTEscaffold_82	10494	10672	cluster2
CAPTEscaffold_117	392759	392858	cluster2
CAPTEscaffold_206	86006	86084	cluster2
CAPTEscaffold_206	95375	95453	cluster2
CAPTEscaffold_37	433078	433141	cluster2
CAPTEscaffold_5967	6611	7026	cluster2
CAPTEscaffold_659	62704	63128	cluster2
CAPTEscaffold_589	92452	92983	cluster2
CAPTEscaffold_68	244992	245587	cluster2
CAPTEscaffold_296	190544	190780	cluster2
CAPTEscaffold_209	155134	155302	cluster2
CAPTEscaffold_21	663900	664136	cluster2
CAPTEscaffold_6533	6525	6727	cluster2
CAPTEscaffold_308	176991	177055	cluster2
CAPTEscaffold_280	122912	123078	cluster2
CAPTEscaffold_2967	7135	7303	cluster2
CAPTEscaffold_87	54553	54677	cluster2
CAPTEscaffold_310	90576	90654	cluster2
CAPTEscaffold_659	17746	18077	cluster2
CAPTEscaffold_52	65536	66835	cluster2
CAPTEscaffold_9058	3618	4372	cluster2
CAPTEscaffold_102	17069	17696	cluster2
CAPTEscaffold_120	107276	107737	cluster2
CAPTEscaffold_460	150244	150832	cluster2
CAPTEscaffold_920	62837	63056	cluster2
CAPTEscaffold_182	4290	6284	cluster2
CAPTEscaffold_6	388081	389778	cluster2
CAPTEscaffold_698	17820	18302	cluster2
CAPTEscaffold_698	24385	25017	cluster2
CAPTEscaffold_299	34461	35184	cluster2
CAPTEscaffold_930	34615	34673	cluster2
CAPTEscaffold_876	4227	4460	cluster2
CAPTEscaffold_302	138781	138850	cluster2
CAPTEscaffold_321	72240	72314	cluster2
CAPTEscaffold_12512	257	328	cluster2
CAPTEscaffold_74	278111	278500	cluster2
CAPTEscaffold_23640	301	761	cluster2
CAPTEscaffold_591	25146	25430	cluster2
CAPTEscaffold_1320	18593	18834	cluster2
CAPTEscaffold_769	34200	35026	cluster3
CAPTEscaffold_10798	1106	1178	cluster3
CAPTEscaffold_148	84643	87686	cluster3
CAPTEscaffold_2787	5756	9069	cluster3
CAPTEscaffold_6369	965	2795	cluster3
CAPTEscaffold_34	465305	466219	cluster3
CAPTEscaffold_5981	24	1140	cluster3
CAPTEscaffold_345	79328	81345	cluster3
CAPTEscaffold_431	147441	149033	cluster3
CAPTEscaffold_124	177981	179157	cluster3
CAPTEscaffold_15	154263	154306	cluster3
CAPTEscaffold_4067	1434	1591	cluster3
CAPTEscaffold_13642	0	927	cluster3
CAPTEscaffold_595	46542	46603	cluster3
CAPTEscaffold_105	358378	358488	cluster3
CAPTEscaffold_250	168018	168424	cluster3
CAPTEscaffold_211	145147	145640	cluster3
CAPTEscaffold_137	34631	34740	cluster3
CAPTEscaffold_19	487381	487633	cluster3
CAPTEscaffold_233	155568	156222	cluster3
CAPTEscaffold_848	23938	24929	cluster3
CAPTEscaffold_2185	4807	5362	cluster3
CAPTEscaffold_1023	23727	24147	cluster3
CAPTEscaffold_10372	715	1616	cluster3
CAPTEscaffold_1727	7637	9192	cluster3
CAPTEscaffold_851	51437	52319	cluster3
CAPTEscaffold_12203	186	921	cluster3
CAPTEscaffold_37	735372	737930	cluster3
CAPTEscaffold_1441	20696	21193	cluster3
CAPTEscaffold_1684	282	778	cluster3
CAPTEscaffold_3698	7712	8093	cluster3
CAPTEscaffold_989	2719	3100	cluster3
CAPTEscaffold_245	287384	288524	cluster3
CAPTEscaffold_2347	307	1075	cluster3
CAPTEscaffold_7818	15	850	cluster3
CAPTEscaffold_16144	9	2076	cluster3
CAPTEscaffold_817	76399	81601	cluster3
CAPTEscaffold_93	373187	379862	cluster3
CAPTEscaffold_19487	51	1341	cluster3
CAPTEscaffold_277	275679	278406	cluster3
CAPTEscaffold_314	224705	227355	cluster3
CAPTEscaffold_1853	12876	12940	cluster3
CAPTEscaffold_168	162006	170090	cluster3
CAPTEscaffold_767	69366	80143	cluster3
CAPTEscaffold_1707	7987	8469	cluster3
CAPTEscaffold_1543	2226	3345	cluster3
CAPTEscaffold_35794	54	835	cluster3
CAPTEscaffold_7554	113	962	cluster3
CAPTEscaffold_12041	2929	3429	cluster3
CAPTEscaffold_2417	4	458	cluster3
CAPTEscaffold_4656	1483	1765	cluster3
CAPTEscaffold_230	282395	282794	cluster3
CAPTEscaffold_10164	2509	3476	cluster3
CAPTEscaffold_10932	50	1585	cluster3
CAPTEscaffold_4177	9	931	cluster3
CAPTEscaffold_139	103287	105854	cluster3
CAPTEscaffold_6184	12	1082	cluster3
CAPTEscaffold_12134	257	1053	cluster3
CAPTEscaffold_15512	1789	1895	cluster3
CAPTEscaffold_1539	29	1630	cluster3
CAPTEscaffold_5821	6177	6736	cluster3
CAPTEscaffold_38189	15	509	cluster3
CAPTEscaffold_250	104220	104268	cluster3
CAPTEscaffold_3580	336	384	cluster3
CAPTEscaffold_1528	38232	40035	cluster3
CAPTEscaffold_4	56579	56711	cluster3
CAPTEscaffold_44802	27	1022	cluster3
CAPTEscaffold_11911	2821	2863	cluster3
CAPTEscaffold_1558	57	642	cluster3
CAPTEscaffold_110	276931	277422	cluster3
CAPTEscaffold_759	13	1323	cluster3
CAPTEscaffold_840	48414	49878	cluster3
CAPTEscaffold_895	63440	65454	cluster3
CAPTEscaffold_3510	6520	8552	cluster3
CAPTEscaffold_383	75408	76428	cluster3
CAPTEscaffold_34	15686	16723	cluster3
CAPTEscaffold_3856	31073	32839	cluster3
CAPTEscaffold_4844	873	1697	cluster3
CAPTEscaffold_34	421641	422924	cluster3
CAPTEscaffold_4218	4699	5499	cluster3
CAPTEscaffold_1902	1681	5655	cluster3
CAPTEscaffold_1371	57	3498	cluster3
CAPTEscaffold_934	4682	8532	cluster3
CAPTEscaffold_1195	7322	13432	cluster3
CAPTEscaffold_215	111248	115850	cluster3
CAPTEscaffold_440	169889	172697	cluster3
CAPTEscaffold_440	225499	228853	cluster3
CAPTEscaffold_1864	10711	12039	cluster3
CAPTEscaffold_2725	3259	4429	cluster3
CAPTEscaffold_6925	6004	6768	cluster3
CAPTEscaffold_51	79606	80979	cluster3
CAPTEscaffold_5278	6275	7263	cluster3
CAPTEscaffold_5002	62	1514	cluster3
CAPTEscaffold_1548	2287	3857	cluster3
CAPTEscaffold_7222	3076	4955	cluster3
CAPTEscaffold_11997	1799	3422	cluster3
CAPTEscaffold_2462	138	2855	cluster3
CAPTEscaffold_504	162692	162746	cluster3
CAPTEscaffold_16572	55	2006	cluster3
CAPTEscaffold_44249	787	856	cluster3
CAPTEscaffold_9774	2234	2932	cluster3
CAPTEscaffold_4180	2716	3672	cluster3
CAPTEscaffold_8280	1	435	cluster3
CAPTEscaffold_245	5	1226	cluster3
CAPTEscaffold_29474	82	1285	cluster3
CAPTEscaffold_41047	1	1065	cluster3
CAPTEscaffold_417	128966	129620	cluster3
CAPTEscaffold_5488	2631	5020	cluster3
CAPTEscaffold_11318	11	1232	cluster3
CAPTEscaffold_9998	34	939	cluster3
CAPTEscaffold_1993	5585	7930	cluster3
CAPTEscaffold_739	71470	73681	cluster3
CAPTEscaffold_2483	9891	10940	cluster3
CAPTEscaffold_3471	7502	8840	cluster3
CAPTEscaffold_710	21375	23781	cluster3
CAPTEscaffold_2407	121	1037	cluster3
CAPTEscaffold_32	479548	480973	cluster3
CAPTEscaffold_199	137477	138994	cluster3
CAPTEscaffold_2367	4714	6289	cluster3
CAPTEscaffold_6063	6095	7004	cluster3
CAPTEscaffold_3117	52	925	cluster3
CAPTEscaffold_465	133227	134414	cluster3
CAPTEscaffold_1314	44535	44858	cluster3
CAPTEscaffold_1314	45960	47543	cluster3
CAPTEscaffold_19	416817	417034	cluster3
CAPTEscaffold_532	62479	64277	cluster3
CAPTEscaffold_26	660699	661762	cluster3
CAPTEscaffold_5175	6517	7329	cluster3
CAPTEscaffold_9764	12	728	cluster3
CAPTEscaffold_16274	1351	2053	cluster3
CAPTEscaffold_2230	227	929	cluster3
CAPTEscaffold_11122	2486	3677	cluster3
CAPTEscaffold_2647	6601	7703	cluster3
CAPTEscaffold_9221	82	1846	cluster3
CAPTEscaffold_2402	10696	12448	cluster3
CAPTEscaffold_5567	10	1483	cluster3
CAPTEscaffold_11963	4	338	cluster3
CAPTEscaffold_125	272442	273516	cluster3
CAPTEscaffold_100	5466	10015	cluster3
CAPTEscaffold_405	95552	97747	cluster3
CAPTEscaffold_46	347665	348786	cluster3
CAPTEscaffold_476	128943	129265	cluster3
CAPTEscaffold_4249	5676	6805	cluster3
CAPTEscaffold_426	166458	169812	cluster3
CAPTEscaffold_13387	1	2446	cluster3
CAPTEscaffold_1437	17306	19150	cluster3
CAPTEscaffold_11295	2	1711	cluster3
CAPTEscaffold_1638	30057	32294	cluster3
CAPTEscaffold_2	964391	965201	cluster3
CAPTEscaffold_248	227896	230301	cluster3
CAPTEscaffold_338	29586	29839	cluster3
CAPTEscaffold_228	272209	272527	cluster3
CAPTEscaffold_27966	118	904	cluster3
CAPTEscaffold_175	71331	72737	cluster3
CAPTEscaffold_13809	1319	1553	cluster3
CAPTEscaffold_6081	5544	6938	cluster3
CAPTEscaffold_13194	2422	3196	cluster3
CAPTEscaffold_3087	0	2226	cluster3
CAPTEscaffold_124	169280	169373	cluster3
CAPTEscaffold_17959	14	366	cluster3
CAPTEscaffold_1261	21506	22443	cluster3
CAPTEscaffold_454	3649	9329	cluster3
CAPTEscaffold_1626	2518	4012	cluster3
CAPTEscaffold_189	75227	76291	cluster3
CAPTEscaffold_26	65047	65205	cluster3
CAPTEscaffold_513	91683	92710	cluster3
CAPTEscaffold_35184	1	815	cluster3
CAPTEscaffold_563	384	12115	cluster3
CAPTEscaffold_4430	4105	5150	cluster3
CAPTEscaffold_8496	3717	4801	cluster3
CAPTEscaffold_12561	1704	3332	cluster3
CAPTEscaffold_8864	2963	4285	cluster3
CAPTEscaffold_83	315094	316765	cluster3
CAPTEscaffold_1070	40407	41956	cluster3
CAPTEscaffold_7045	7	1279	cluster3
CAPTEscaffold_568	44871	48385	cluster3
CAPTEscaffold_2673	9764	11095	cluster3
CAPTEscaffold_11096	2704	3697	cluster3
CAPTEscaffold_2657	16	1198	cluster3
CAPTEscaffold_11514	10	855	cluster3
CAPTEscaffold_16956	11	1242	cluster3
CAPTEscaffold_22198	66	973	cluster3
CAPTEscaffold_7876	5712	6500	cluster3
CAPTEscaffold_22863	111	1373	cluster3
CAPTEscaffold_29385	141	1296	cluster3
CAPTEscaffold_25485	60	1124	cluster3
CAPTEscaffold_34679	67	1139	cluster3
CAPTEscaffold_1264	12269	14350	cluster3
CAPTEscaffold_13159	94	2677	cluster3
CAPTEscaffold_4799	8	1447	cluster3
CAPTEscaffold_1391	12015	14748	cluster3
CAPTEscaffold_46019	603	846	cluster3
CAPTEscaffold_5697	52	1087	cluster3
CAPTEscaffold_158	6325	7338	cluster3
CAPTEscaffold_22899	501	1491	cluster3
CAPTEscaffold_3389	8377	9007	cluster3
CAPTEscaffold_1699	14542	15833	cluster3
CAPTEscaffold_409	110925	112120	cluster3
CAPTEscaffold_140	101961	103035	cluster3
CAPTEscaffold_2434	11206	12053	cluster3
CAPTEscaffold_26	349787	350630	cluster3
CAPTEscaffold_1147	28735	29442	cluster3
CAPTEscaffold_277	268630	269742	cluster3
CAPTEscaffold_3449	4401	5233	cluster3
CAPTEscaffold_4705	4	1450	cluster3
CAPTEscaffold_12607	9	917	cluster3
CAPTEscaffold_16679	6	954	cluster3
CAPTEscaffold_29493	14	1252	cluster3
CAPTEscaffold_8923	3443	4738	cluster3
CAPTEscaffold_5845	5475	6477	cluster3
CAPTEscaffold_2779	77	1364	cluster3
CAPTEscaffold_57	371796	373456	cluster3
CAPTEscaffold_9080	267	1035	cluster3
CAPTEscaffold_4204	5737	5893	cluster3
CAPTEscaffold_12808	2462	3283	cluster3
CAPTEscaffold_181	281148	282078	cluster3
CAPTEscaffold_635	96746	97682	cluster3
CAPTEscaffold_10571	2750	3614	cluster3
CAPTEscaffold_14630	14	799	cluster3
CAPTEscaffold_1663	221	687	cluster3
CAPTEscaffold_2823	8025	9629	cluster3
CAPTEscaffold_21882	608	1022	cluster3
CAPTEscaffold_28887	248	1310	cluster3
CAPTEscaffold_190	276212	277814	cluster3
CAPTEscaffold_1724	13	855	cluster3
CAPTEscaffold_3236	159	1121	cluster3
CAPTEscaffold_3976	4083	4637	cluster3
CAPTEscaffold_85	108956	109031	cluster3
CAPTEscaffold_9379	198	2250	cluster3
CAPTEscaffold_3452	3120	3391	cluster3
CAPTEscaffold_64	429896	430474	cluster3
CAPTEscaffold_3181	7427	8609	cluster3
CAPTEscaffold_1944	6976	7024	cluster3
CAPTEscaffold_1181	5964	6308	cluster3
CAPTEscaffold_1074	15551	16879	cluster3
CAPTEscaffold_684	93252	94590	cluster3
CAPTEscaffold_134	320592	329795	cluster3
CAPTEscaffold_1661	2278	5818	cluster3
CAPTEscaffold_3386	20	5022	cluster3
CAPTEscaffold_539	90132	94532	cluster3
CAPTEscaffold_261	65693	73574	cluster3
CAPTEscaffold_1324	4043	8605	cluster3
CAPTEscaffold_904	8421	14996	cluster3
CAPTEscaffold_1022	17883	22151	cluster3
CAPTEscaffold_1294	17238	24190	cluster3
CAPTEscaffold_15	351154	359162	cluster3
CAPTEscaffold_9523	3187	4312	cluster3
CAPTEscaffold_268	164918	167368	cluster3
CAPTEscaffold_8166	11	1668	cluster3
CAPTEscaffold_1694	4	1399	cluster3
CAPTEscaffold_905	8800	10718	cluster3
CAPTEscaffold_13098	0	1301	cluster3
CAPTEscaffold_19890	13	1502	cluster3
CAPTEscaffold_599	9972	11921	cluster3
CAPTEscaffold_221	18556	19493	cluster3
CAPTEscaffold_1564	2478	3564	cluster3
CAPTEscaffold_16210	0	1905	cluster3
CAPTEscaffold_61	243709	247700	cluster3
CAPTEscaffold_8310	600	3297	cluster3
CAPTEscaffold_338	80007	82771	cluster3
CAPTEscaffold_5488	5604	7203	cluster3
CAPTEscaffold_635	61027	62833	cluster3
CAPTEscaffold_223	635	3878	cluster3
CAPTEscaffold_8834	12	3033	cluster3
CAPTEscaffold_1700	602	3319	cluster3
CAPTEscaffold_9081	3237	4600	cluster3
CAPTEscaffold_1073	25473	29557	cluster3
CAPTEscaffold_34	344043	347643	cluster3
CAPTEscaffold_1748	1236	6609	cluster3
CAPTEscaffold_675	49608	52906	cluster3
CAPTEscaffold_213	68327	73370	cluster3
CAPTEscaffold_767	29087	31876	cluster3
CAPTEscaffold_189	39742	42578	cluster3
CAPTEscaffold_903	41398	43718	cluster3
CAPTEscaffold_1135	38114	42631	cluster3
CAPTEscaffold_33557	157	1195	cluster3
CAPTEscaffold_46543	1	471	cluster3
CAPTEscaffold_57	201282	202789	cluster3
CAPTEscaffold_1220	34009	35871	cluster3
CAPTEscaffold_11308	1291	1552	cluster3
CAPTEscaffold_131	17588	19909	cluster3
CAPTEscaffold_33911	13	1154	cluster3
CAPTEscaffold_523	4844	6401	cluster3
CAPTEscaffold_414	164933	166246	cluster3
CAPTEscaffold_42681	25	1041	cluster3
CAPTEscaffold_434	89609	89875	cluster3
CAPTEscaffold_452	60642	61127	cluster3
CAPTEscaffold_190	96080	96593	cluster3
CAPTEscaffold_42669	23	244	cluster3
CAPTEscaffold_7855	5674	5842	cluster3
CAPTEscaffold_229	282543	282901	cluster3
CAPTEscaffold_9990	321	366	cluster3
CAPTEscaffold_188	294401	297622	cluster3
CAPTEscaffold_3013	5103	6144	cluster3
CAPTEscaffold_6467	1471	1802	cluster3
CAPTEscaffold_214	42203	45996	cluster3
CAPTEscaffold_5720	5991	7103	cluster3
CAPTEscaffold_338	205506	209259	cluster3
CAPTEscaffold_3905	6351	8020	cluster3
CAPTEscaffold_960	49341	51999	cluster3
CAPTEscaffold_19794	101	1503	cluster3
CAPTEscaffold_41338	296	876	cluster3
CAPTEscaffold_22380	74	1299	cluster3
CAPTEscaffold_16102	19	670	cluster4
CAPTEscaffold_1998	7345	7495	cluster4
CAPTEscaffold_24	705511	705580	cluster4
CAPTEscaffold_544	15135	15313	cluster4
CAPTEscaffold_1487	21747	21940	cluster4
CAPTEscaffold_4391	1234	1297	cluster4
CAPTEscaffold_500	85788	88978	cluster4
CAPTEscaffold_44300	810	932	cluster4
CAPTEscaffold_3956	6673	7191	cluster4
CAPTEscaffold_77	172646	173293	cluster4
CAPTEscaffold_307	215450	216549	cluster4
CAPTEscaffold_677	74543	74711	cluster4
CAPTEscaffold_1055	9983	11202	cluster4
CAPTEscaffold_41979	320	990	cluster4
CAPTEscaffold_992	33281	34769	cluster4
CAPTEscaffold_164	142167	142649	cluster4
CAPTEscaffold_20	430248	431161	cluster4
CAPTEscaffold_565	127278	127838	cluster4
CAPTEscaffold_2071	7503	7606	cluster4
CAPTEscaffold_8305	100	141	cluster4
CAPTEscaffold_39938	571	1041	cluster4
CAPTEscaffold_48	98446	99008	cluster4
CAPTEscaffold_432	151132	153858	cluster4
CAPTEscaffold_1054	37310	37499	cluster4
CAPTEscaffold_11422	127	3499	cluster4
CAPTEscaffold_454	160447	160757	cluster4
CAPTEscaffold_858	31574	31967	cluster4
CAPTEscaffold_8056	407	767	cluster4
CAPTEscaffold_5317	3	443	cluster4
CAPTEscaffold_8300	3185	5711	cluster4
CAPTEscaffold_1015	25639	28085	cluster4
CAPTEscaffold_1573	11231	13688	cluster4
CAPTEscaffold_1300	14549	15830	cluster4
CAPTEscaffold_720	7838	8474	cluster4
CAPTEscaffold_1786	6263	6681	cluster4
CAPTEscaffold_2515	11053	11790	cluster4
CAPTEscaffold_5603	151	1153	cluster4
CAPTEscaffold_6774	74	1229	cluster4
CAPTEscaffold_10853	247	1139	cluster4
CAPTEscaffold_535	130036	130355	cluster4
CAPTEscaffold_265	125622	126460	cluster4
CAPTEscaffold_134	214040	214420	cluster4
CAPTEscaffold_38927	614	961	cluster4
CAPTEscaffold_42899	512	859	cluster4
CAPTEscaffold_36128	862	1134	cluster4
CAPTEscaffold_11951	3369	3451	cluster4
CAPTEscaffold_2883	7860	7942	cluster4
CAPTEscaffold_18581	195	1094	cluster4
CAPTEscaffold_919	31527	36568	cluster4
CAPTEscaffold_14454	1347	1786	cluster4
CAPTEscaffold_3082	7315	8868	cluster4
CAPTEscaffold_453	110209	110352	cluster4
CAPTEscaffold_842	5039	5921	cluster4
CAPTEscaffold_12053	87	1233	cluster4
CAPTEscaffold_43337	96	1019	cluster4
CAPTEscaffold_8958	4	1617	cluster4
CAPTEscaffold_3465	29199	29555	cluster4
CAPTEscaffold_735	67265	68423	cluster4
CAPTEscaffold_667	101844	102264	cluster4
CAPTEscaffold_19129	1	218	cluster4
CAPTEscaffold_245	29796	30187	cluster4
CAPTEscaffold_13456	1453	2754	cluster4
CAPTEscaffold_174	371289	372770	cluster4
CAPTEscaffold_317	151888	153495	cluster4
CAPTEscaffold_40277	641	1088	cluster4
CAPTEscaffold_285	203682	204642	cluster4
CAPTEscaffold_4051	2828	4266	cluster4
CAPTEscaffold_1727	5527	6049	cluster4
CAPTEscaffold_4119	6561	6892	cluster4
CAPTEscaffold_600	2238	3852	cluster4
CAPTEscaffold_6254	1181	2642	cluster4
CAPTEscaffold_37154	754	1018	cluster4
CAPTEscaffold_376	145348	145404	cluster4
CAPTEscaffold_238	44982	45552	cluster4
CAPTEscaffold_28	408535	410363	cluster4
CAPTEscaffold_281	125081	126395	cluster4
CAPTEscaffold_529	43915	44429	cluster4
CAPTEscaffold_100	270915	271448	cluster4
CAPTEscaffold_2292	12674	13209	cluster4
CAPTEscaffold_690	130480	130972	cluster4
CAPTEscaffold_898	4176	4659	cluster4
CAPTEscaffold_1037	73039	73529	cluster4
CAPTEscaffold_787	4847	5301	cluster4
CAPTEscaffold_321	206016	206137	cluster4
CAPTEscaffold_235	144194	144298	cluster4
CAPTEscaffold_93	387740	388188	cluster4
CAPTEscaffold_358	21442	21932	cluster4
CAPTEscaffold_3797	7750	7797	cluster4
CAPTEscaffold_640	28054	31180	cluster4
CAPTEscaffold_94	19072	19179	cluster4
CAPTEscaffold_2077	6118	7506	cluster4
CAPTEscaffold_4331	5	2407	cluster4
CAPTEscaffold_730	4960	5200	cluster4
CAPTEscaffold_331	106600	107683	cluster4
CAPTEscaffold_485	22786	22958	cluster4
CAPTEscaffold_280	267018	267164	cluster4
CAPTEscaffold_1771	13386	13838	cluster4
CAPTEscaffold_496	164598	164910	cluster4
CAPTEscaffold_24	459577	459757	cluster4
CAPTEscaffold_530	4915	5146	cluster4
CAPTEscaffold_93	203263	203741	cluster4
CAPTEscaffold_36365	339	640	cluster4
CAPTEscaffold_293	94743	95208	cluster4
CAPTEscaffold_110	184984	185126	cluster4
CAPTEscaffold_8240	2638	2780	cluster4
CAPTEscaffold_388	101162	102145	cluster4
CAPTEscaffold_1334	8864	10462	cluster4
CAPTEscaffold_1363	7101	8642	cluster4
CAPTEscaffold_1642	8135	10735	cluster4
CAPTEscaffold_674	30278	32582	cluster4
CAPTEscaffold_366	60487	61946	cluster4
CAPTEscaffold_10180	132	776	cluster4
CAPTEscaffold_2685	5031	5380	cluster4
CAPTEscaffold_26785	292	1209	cluster4
CAPTEscaffold_35404	379	1160	cluster4
CAPTEscaffold_107	235443	236486	cluster4
CAPTEscaffold_8234	1360	2148	cluster4
CAPTEscaffold_411	36303	37319	cluster4
CAPTEscaffold_48	19986	20524	cluster4
CAPTEscaffold_1	456060	456351	cluster4
CAPTEscaffold_17911	1306	1544	cluster4
CAPTEscaffold_15	781961	782386	cluster4
CAPTEscaffold_242	67019	67497	cluster4
CAPTEscaffold_702	422	996	cluster4
CAPTEscaffold_237	268643	271986	cluster4
CAPTEscaffold_3274	8283	9290	cluster4
CAPTEscaffold_1496	5770	6044	cluster4
CAPTEscaffold_338	168547	168670	cluster4
CAPTEscaffold_186	239853	240211	cluster4
CAPTEscaffold_310	155080	156429	cluster4
CAPTEscaffold_379	126878	127171	cluster4
CAPTEscaffold_2303	382	846	cluster4
CAPTEscaffold_3185	258	314	cluster4
CAPTEscaffold_616	46550	47028	cluster4
CAPTEscaffold_24771	628	1410	cluster4
CAPTEscaffold_749	8127	8413	cluster4
CAPTEscaffold_2	206284	208719	cluster4
CAPTEscaffold_8994	633	2219	cluster4
CAPTEscaffold_12616	2805	2998	cluster4
CAPTEscaffold_581	7180	7373	cluster4
CAPTEscaffold_1032	50435	51615	cluster4
CAPTEscaffold_5278	19	421	cluster4
CAPTEscaffold_89	282858	283225	cluster4
CAPTEscaffold_27	225911	226229	cluster4
CAPTEscaffold_8234	2858	3176	cluster4
CAPTEscaffold_271	259985	260186	cluster4
CAPTEscaffold_140	140952	141204	cluster4
CAPTEscaffold_368	92133	92217	cluster4
CAPTEscaffold_209	276716	276896	cluster4
CAPTEscaffold_92	358397	358927	cluster4
CAPTEscaffold_9338	1120	1650	cluster4
CAPTEscaffold_21208	322	1277	cluster4
CAPTEscaffold_11741	237	411	cluster4
CAPTEscaffold_17085	1740	1920	cluster4
CAPTEscaffold_151	280311	280434	cluster4
CAPTEscaffold_7550	2	1076	cluster4
CAPTEscaffold_187	37828	37970	cluster4
CAPTEscaffold_52	329905	329974	cluster4
CAPTEscaffold_117	156154	156717	cluster4
CAPTEscaffold_40	196082	199140	cluster4
CAPTEscaffold_40732	573	822	cluster4
CAPTEscaffold_11153	2392	2520	cluster4
CAPTEscaffold_1460	35730	35858	cluster4
CAPTEscaffold_37272	92	897	cluster4
CAPTEscaffold_602	64769	65566	cluster4
CAPTEscaffold_9154	1828	1980	cluster4
CAPTEscaffold_813	96738	96892	cluster4
CAPTEscaffold_688	89311	89622	cluster4
CAPTEscaffold_884	18572	19138	cluster4
CAPTEscaffold_3356	3044	3258	cluster4
CAPTEscaffold_1568	29384	29642	cluster4
CAPTEscaffold_2	657590	657651	cluster4
CAPTEscaffold_4008	7279	7450	cluster4
CAPTEscaffold_72	159128	159301	cluster4
CAPTEscaffold_18233	22	1275	cluster4
CAPTEscaffold_808	2097	2426	cluster4
CAPTEscaffold_72	17092	18471	cluster4
CAPTEscaffold_538	119485	120044	cluster4
CAPTEscaffold_9713	3250	3809	cluster4
CAPTEscaffold_172	195082	195771	cluster4
CAPTEscaffold_3028	3743	3886	cluster4
CAPTEscaffold_292	121925	122373	cluster4
CAPTEscaffold_823	69791	70177	cluster4
CAPTEscaffold_654	86249	86603	cluster4
CAPTEscaffold_165	146558	147200	cluster4
CAPTEscaffold_3173	9162	9387	cluster4
CAPTEscaffold_19866	164	346	cluster4
CAPTEscaffold_279	285474	286213	cluster4
CAPTEscaffold_701	33791	33984	cluster4
CAPTEscaffold_1263	18733	18998	cluster4
CAPTEscaffold_686	2019	2125	cluster4
CAPTEscaffold_9	68072	68274	cluster4
CAPTEscaffold_149	393083	393125	cluster4
CAPTEscaffold_14104	532	1174	cluster4
CAPTEscaffold_2708	355	933	cluster4
CAPTEscaffold_212	83402	83656	cluster4
CAPTEscaffold_5727	23	64	cluster4
CAPTEscaffold_14436	3	231	cluster4
CAPTEscaffold_500	8979	9568	cluster4
CAPTEscaffold_237	22966	23565	cluster4
CAPTEscaffold_9883	1318	3876	cluster4
CAPTEscaffold_588	112838	114837	cluster4
CAPTEscaffold_1057	9385	9430	cluster4
CAPTEscaffold_629	79195	79240	cluster4
CAPTEscaffold_21376	8	237	cluster4
CAPTEscaffold_1125	8854	14746	cluster4
CAPTEscaffold_223	251401	251744	cluster4
CAPTEscaffold_58	277662	277859	cluster4
CAPTEscaffold_6662	5	1278	cluster4
CAPTEscaffold_28754	235	1133	cluster4
CAPTEscaffold_2162	133	545	cluster4
CAPTEscaffold_4306	5797	6602	cluster4
CAPTEscaffold_2851	8673	8741	cluster4
CAPTEscaffold_12093	2354	3415	cluster4
CAPTEscaffold_3007	5563	6718	cluster4
CAPTEscaffold_1933	12262	13348	cluster4
CAPTEscaffold_869	64280	65294	cluster4
CAPTEscaffold_561	154699	154995	cluster4
CAPTEscaffold_1026	45154	45921	cluster4
CAPTEscaffold_2825	5752	7112	cluster4
CAPTEscaffold_208	9585	11266	cluster4
CAPTEscaffold_9228	57	1246	cluster4
CAPTEscaffold_110	158220	160140	cluster4
CAPTEscaffold_10317	44	1004	cluster4
CAPTEscaffold_4366	693	1733	cluster4
CAPTEscaffold_43433	355	658	cluster4
CAPTEscaffold_8629	2919	3265	cluster4
CAPTEscaffold_1290	17275	17992	cluster4
CAPTEscaffold_513	45012	46970	cluster4
CAPTEscaffold_8454	5266	5308	cluster4
CAPTEscaffold_898	26479	26522	cluster4
CAPTEscaffold_3505	4729	6940	cluster4
CAPTEscaffold_4502	5769	7654	cluster4
CAPTEscaffold_10184	0	755	cluster4
CAPTEscaffold_306	97868	99526	cluster4
CAPTEscaffold_11884	89	3123	cluster4
CAPTEscaffold_28820	1	1144	cluster4
CAPTEscaffold_3682	332	2403	cluster4
CAPTEscaffold_1902	6429	10421	cluster4
CAPTEscaffold_440	50563	52394	cluster4
CAPTEscaffold_1280	28206	29215	cluster4
CAPTEscaffold_2	759500	760936	cluster4
CAPTEscaffold_2861	1784	4104	cluster4
CAPTEscaffold_288	43718	46187	cluster4
CAPTEscaffold_211	148074	148213	cluster4
CAPTEscaffold_54	140304	140859	cluster4
CAPTEscaffold_8263	607	840	cluster4
CAPTEscaffold_284	5917	6221	cluster4
CAPTEscaffold_626	131597	132369	cluster4
CAPTEscaffold_1577	5683	6440	cluster4
CAPTEscaffold_712	96392	98034	cluster4
CAPTEscaffold_61	87540	88462	cluster4
CAPTEscaffold_71	310192	310970	cluster4
CAPTEscaffold_8946	1288	3506	cluster4
CAPTEscaffold_21759	35	276	cluster4
CAPTEscaffold_468	132332	134193	cluster4
CAPTEscaffold_1451	18831	20149	cluster4
CAPTEscaffold_3780	1972	3580	cluster4
CAPTEscaffold_468	64976	66426	cluster4
CAPTEscaffold_5569	6211	7167	cluster4
CAPTEscaffold_154	42614	45545	cluster4
CAPTEscaffold_490	180555	183429	cluster4
CAPTEscaffold_181	223884	224892	cluster4
CAPTEscaffold_690	2	1203	cluster4
CAPTEscaffold_459	3490	3969	cluster4
CAPTEscaffold_6328	311	1399	cluster4
CAPTEscaffold_1045	45103	47427	cluster4
CAPTEscaffold_2446	10275	11256	cluster4
CAPTEscaffold_739	446	983	cluster4
CAPTEscaffold_4085	6658	7089	cluster4
CAPTEscaffold_4280	6439	6877	cluster4
CAPTEscaffold_1103	62801	63596	cluster4
CAPTEscaffold_114	435587	435868	cluster4
CAPTEscaffold_42294	8	312	cluster4
CAPTEscaffold_258	171813	171862	cluster4
CAPTEscaffold_6303	1445	2312	cluster4
CAPTEscaffold_68	486324	490431	cluster4
CAPTEscaffold_3706	0	3637	cluster4
CAPTEscaffold_607	141053	141692	cluster4
CAPTEscaffold_7	789656	793708	cluster4
CAPTEscaffold_183	114076	121025	cluster4
CAPTEscaffold_581	85268	88522	cluster4
CAPTEscaffold_1175	31934	32866	cluster4
CAPTEscaffold_483	129851	131809	cluster4
CAPTEscaffold_568	38529	39943	cluster4
CAPTEscaffold_2841	20	1585	cluster4
CAPTEscaffold_5600	72	1475	cluster4
CAPTEscaffold_6229	5764	6561	cluster4
CAPTEscaffold_6652	5584	6810	cluster4
CAPTEscaffold_775	7884	8346	cluster4
CAPTEscaffold_2643	88	1109	cluster4
CAPTEscaffold_31728	631	1234	cluster4
CAPTEscaffold_458	132393	133165	cluster4
CAPTEscaffold_127	335626	336188	cluster4
CAPTEscaffold_8735	2294	2806	cluster4
CAPTEscaffold_159	283437	283825	cluster4
CAPTEscaffold_6398	267	1944	cluster4
CAPTEscaffold_566	119496	119630	cluster4
CAPTEscaffold_1883	3904	4580	cluster4
CAPTEscaffold_10210	240	3040	cluster4
CAPTEscaffold_34561	39	985	cluster4
CAPTEscaffold_173	354843	355198	cluster4
CAPTEscaffold_10280	2185	3876	cluster4
CAPTEscaffold_3140	27565	28857	cluster4
CAPTEscaffold_4413	5423	6166	cluster4
CAPTEscaffold_288	47583	48387	cluster4
CAPTEscaffold_468	90174	91316	cluster4
CAPTEscaffold_23796	853	1479	cluster4
CAPTEscaffold_45724	290	1011	cluster4
CAPTEscaffold_10967	2812	3026	cluster4
CAPTEscaffold_9794	1714	1928	cluster4
CAPTEscaffold_405	7977	8191	cluster4
CAPTEscaffold_8510	1749	1963	cluster4
CAPTEscaffold_12174	41	255	cluster4
CAPTEscaffold_801	71005	71219	cluster4
CAPTEscaffold_29159	1174	1251	cluster4
CAPTEscaffold_249	6184	9811	cluster4
CAPTEscaffold_423	22803	24658	cluster4
CAPTEscaffold_46723	4	648	cluster4
CAPTEscaffold_153	285449	288697	cluster4
CAPTEscaffold_2219	10831	11991	cluster4
CAPTEscaffold_83	108561	109977	cluster4
CAPTEscaffold_288	91063	91283	cluster4
CAPTEscaffold_5761	476	1346	cluster4
CAPTEscaffold_34873	126	180	cluster4
CAPTEscaffold_45560	47	1003	cluster4
CAPTEscaffold_8263	1882	1930	cluster4
CAPTEscaffold_389	130019	130067	cluster4
CAPTEscaffold_23228	1049	1097	cluster4
CAPTEscaffold_20004	1129	1177	cluster4
CAPTEscaffold_16152	386	434	cluster4
CAPTEscaffold_10251	473	521	cluster4
CAPTEscaffold_15559	143	191	cluster4
CAPTEscaffold_8948	4556	4604	cluster4
CAPTEscaffold_537	146945	146993	cluster4
CAPTEscaffold_3267	1078	1126	cluster4
CAPTEscaffold_128	29659	29707	cluster4
CAPTEscaffold_24066	271	319	cluster4
CAPTEscaffold_23052	14	1419	cluster4
CAPTEscaffold_710	88251	94733	cluster4
CAPTEscaffold_1037	41904	46697	cluster4
CAPTEscaffold_62	248992	253346	cluster4
CAPTEscaffold_1	452812	454121	cluster4
CAPTEscaffold_698	66066	66372	cluster4
CAPTEscaffold_197	134829	135314	cluster4
CAPTEscaffold_113	243729	247139	cluster4
CAPTEscaffold_48	310050	313313	cluster4
CAPTEscaffold_647	74613	74667	cluster4
CAPTEscaffold_29839	72	1279	cluster4
CAPTEscaffold_354	48447	50870	cluster4
CAPTEscaffold_5774	6340	7149	cluster4
CAPTEscaffold_663	49449	50395	cluster4
CAPTEscaffold_87	276226	276712	cluster4
CAPTEscaffold_260	17339	17635	cluster4
CAPTEscaffold_36997	260	891	cluster4
CAPTEscaffold_1292	12897	14647	cluster4
CAPTEscaffold_11836	2304	3470	cluster4
CAPTEscaffold_975	58777	60184	cluster4
CAPTEscaffold_2321	66	1085	cluster4
CAPTEscaffold_234	152994	153760	cluster4
CAPTEscaffold_37	513770	518916	cluster4
CAPTEscaffold_634	59177	60246	cluster4
CAPTEscaffold_1967	1	2746	cluster4
CAPTEscaffold_335	47658	52259	cluster4
CAPTEscaffold_482	412	611	cluster4
CAPTEscaffold_17530	1596	1795	cluster4
CAPTEscaffold_4823	7068	7267	cluster4
CAPTEscaffold_2036	3385	4520	cluster4
CAPTEscaffold_222	277876	278174	cluster4
CAPTEscaffold_849	68455	69292	cluster4
CAPTEscaffold_17537	992	1888	cluster4
CAPTEscaffold_21038	275	1599	cluster4
CAPTEscaffold_3157	7132	7651	cluster4
CAPTEscaffold_34366	45	552	cluster4
CAPTEscaffold_32506	670	1183	cluster4
CAPTEscaffold_4436	5786	6303	cluster4
CAPTEscaffold_81	464550	466645	cluster4
CAPTEscaffold_3739	1306	2576	cluster4
CAPTEscaffold_40499	1	951	cluster4
CAPTEscaffold_254	14	1066	cluster4
CAPTEscaffold_185	226972	229935	cluster4
CAPTEscaffold_6787	35	1209	cluster4
CAPTEscaffold_22878	1	1168	cluster4
CAPTEscaffold_2191	3049	3890	cluster4
CAPTEscaffold_35927	23	725	cluster4
CAPTEscaffold_33540	21	1005	cluster4
CAPTEscaffold_6702	5935	6810	cluster4
CAPTEscaffold_20588	4	668	cluster4
CAPTEscaffold_189	117485	118329	cluster4
CAPTEscaffold_40120	247	1091	cluster4
CAPTEscaffold_637	5101	6003	cluster4
CAPTEscaffold_52	129236	131292	cluster4
CAPTEscaffold_114	47373	49605	cluster4
CAPTEscaffold_2088	7166	9178	cluster4
[truncated: 18,572 more rows]
