# Supplementary material for: The Small RNA Universe of Capitella teleta
Source: Front Mol Biosci. 2022 Feb 25;9:802814. doi: 10.3389/fmolb.2022.802814 (PMC8915122; doi:10.3389/fmolb.2022.802814)
Supplement: Supplementary file 1 [file DataSheet1.ZIP › Supplement/SupFile9_Non-arthropod_piRNAloci.txt]

CAPTEscaffold_628	83108	89494
CAPTEscaffold_252	201599	207158
CAPTEscaffold_743	83470	88599
CAPTEscaffold_514	18149	23024
CAPTEscaffold_1530	16786	20881
CAPTEscaffold_9420	79	4058
CAPTEscaffold_8881	42	3880
CAPTEscaffold_127	229783	233319
CAPTEscaffold_781	20640	24118
CAPTEscaffold_737	34	2794
CAPTEscaffold_644	11728	14367
CAPTEscaffold_997	38918	41390
CAPTEscaffold_206	255192	257650
CAPTEscaffold_111	16914	19207
CAPTEscaffold_3971	5837	8070
CAPTEscaffold_8884	236	2168
